# Supplementary material for: Viral oncogene EBNALP regulates YY1 DNA binding and alters host 3D genome organization
Source: EMBO Rep. 2025 Jan 2;26(3):810–35. doi: 10.1038/s44319-024-00357-6 (PMC11811279; doi:10.1038/s44319-024-00357-6)
Supplement: Supplementary file 3 — Source data Fig. 1 [file 44319_2024_357_MOESM3_ESM.zip]

Archive with 3 entries (3 files):
- Figure 1A.xls
- Figure 1F.xls
- Figure 1E.xls
