# Supplementary material for: Viral oncogene EBNALP regulates YY1 DNA binding and alters host 3D genome organization
Source: EMBO Rep. 2025 Jan 2;26(3):810–35. doi: 10.1038/s44319-024-00357-6 (PMC11811279; doi:10.1038/s44319-024-00357-6)
Supplement: Supplementary file 3 — Source data Fig. 1 [file 44319_2024_357_MOESM3_ESM.zip › Figure 1A.xls]

## Sheet: EBNALP_Day2_RNASeq without EBV 
baseMean	log2FoldChange (LPKO vs WT)	lfcSE	stat	pvalue	padj	gene_id	gene_name	gene_type
5.48451	5.5048	1.3325	4.13119	3.61e-05	0.000247829	ENSG00000226674.11_9	TEX41	lncRNA
5.20411	5.42318	1.34122	4.04347	5.27e-05	0.000352651	ENSG00000151224.13_7	MAT1A	protein_coding
4.65327	5.24774	1.36361	3.84842	0.00011888	0.000740635	ENSG00000250584.3_8	LINC01511	lncRNA
4.64746	5.24755	1.37765	3.80905	0.000139504	0.00085426	ENSG00000173762.8_5	CD7	protein_coding
4.61274	5.21772	1.37095	3.80592	0.000141281	0.000862953	ENSG00000179300.4_8	RTL3	protein_coding
3.95685	5.01067	1.40084	3.57689	0.000347704	0.00195428	ENSG00000279393.1_5	AL139005.1	TEC
13.5148	4.95632	1.09627	4.5211	6.15e-06	4.83e-05	ENSG00000067715.14_5	SYT1	protein_coding
3.93367	4.92709	1.47399	3.34269	0.000829699	0.00426148	ENSG00000279908.1_5	AC026748.1	TEC
30.3563	4.54624	1.09158	4.16481	3.12e-05	0.000216989	ENSG00000153822.13_6	KCNJ16	protein_coding
5.46643	4.46336	1.34335	3.32255	0.000891973	0.00454656	ENSG00000218052.5_6	ADAMTS7P4	transcribed_unprocessed_pseudogene
73.665	4.44353	0.406967	10.9187	9.39e-28	3.17e-26	ENSG00000160683.5_4	CXCR5	protein_coding
4.48661	4.15569	1.37766	3.01648	0.00255728	0.0114742	ENSG00000217455.8_7	AC073316.1	lncRNA
4.00505	4.04493	1.39321	2.90332	0.00369226	0.0158235	ENSG00000145649.8_4	GZMA	protein_coding
7.76502	4.01933	1.13725	3.53427	0.000408902	0.00225471	ENSG00000115353.11_5	TACR1	protein_coding
29.5929	4.00642	0.577165	6.94155	3.88e-12	5.96e-11	ENSG00000126262.4_3	FFAR2	protein_coding
3.85802	4.00573	1.40732	2.84635	0.00442233	0.0185242	ENSG00000260273.1_6	AL359711.2	lncRNA
76.7796	3.97444	0.820929	4.84139	1.29e-06	1.12e-05	ENSG00000198729.5_4	PPP1R14C	protein_coding
4.09849	3.93133	1.47883	2.65841	0.00785098	0.0302653	ENSG00000266601.1_8	AC018521.6	lncRNA
41.7281	3.69389	0.447978	8.24571	1.64e-16	3.37e-15	ENSG00000164458.9_5	TBXT	protein_coding
110.72	3.61943	0.275135	13.1551	1.59e-39	7.67e-38	ENSG00000078053.17_6	AMPH	protein_coding
11.2145	3.57844	0.835544	4.28276	1.85e-05	0.000134533	ENSG00000114805.17_7	PLCH1	protein_coding
5.30961	3.4428	1.22695	2.80598	0.00501634	0.0205153	ENSG00000154678.18_9	PDE1C	protein_coding
37.3458	3.4073	0.438888	7.76349	8.26e-15	1.53e-13	ENSG00000172965.17_9	MIR4435-2HG	lncRNA
5.10342	3.39183	1.20876	2.80604	0.00501542	0.0205153	ENSG00000224478.3_8	AL356417.1	lncRNA
12.6871	3.32398	0.794538	4.18355	2.87e-05	0.000201278	ENSG00000160185.15_4	UBASH3A	protein_coding
6.62139	3.28155	1.04732	3.13328	0.00172863	0.00817191	ENSG00000163958.14_5	ZDHHC19	protein_coding
37.5748	3.27884	0.435313	7.53215	4.99e-14	8.89e-13	ENSG00000229140.10_9	CCDC26	lncRNA
4.39733	3.2441	1.25305	2.58896	0.00962649	0.0359742	ENSG00000176641.11_8	RNF152	protein_coding
4.50357	3.22154	1.27374	2.52919	0.0114326	0.0416641	ENSG00000186369.10_7	LINC00643	transcribed_unitary_pseudogene
4.31415	3.14118	1.26245	2.48816	0.0128406	0.0457529	ENSG00000279948.1_6	AC008895.1	TEC
4.12061	3.10343	1.26589	2.45157	0.0142233	0.049916	ENSG00000185668.8_5	POU3F1	protein_coding
16.9872	3.10183	0.627174	4.94573	7.59e-07	6.77e-06	ENSG00000162711.17_6	NLRP3	protein_coding
19.9353	3.0757	0.560922	5.48329	4.17e-08	4.36e-07	ENSG00000107447.8_4	DNTT	protein_coding
78.9988	3.0737	0.281026	10.9374	7.63e-28	2.59e-26	ENSG00000106524.9_5	ANKMY2	protein_coding
5.79867	3.05598	1.05432	2.89853	0.00374917	0.0160352	ENSG00000142871.17_5	CCN1	protein_coding
25.9357	3.0524	0.496642	6.14607	7.94e-10	9.93e-09	ENSG00000222041.11_5	CYTOR	lncRNA
747.233	3.01024	0.0910564	33.0591	1.15e-239	5.15e-237	ENSG00000197872.11_6	CYRIA	protein_coding
29.446	2.96983	0.458912	6.47145	9.71e-11	1.33e-09	ENSG00000227517.7_6	LINC01483	lncRNA
50.1312	2.96142	0.357183	8.29106	1.12e-16	2.32e-15	ENSG00000136859.10_5	ANGPTL2	protein_coding
120.864	2.91765	0.429005	6.80097	1.04e-11	1.54e-10	ENSG00000164684.13_6	ZNF704	protein_coding
533.268	2.91241	0.105315	27.6544	2.47e-168	6.25e-166	ENSG00000197594.13_5	ENPP1	protein_coding
108.553	2.9117	0.244187	11.9241	8.87e-33	3.6e-31	ENSG00000185477.5_5	GPRIN3	protein_coding
382.008	2.89796	0.129093	22.4486	1.32e-111	2.17e-109	ENSG00000125245.12_6	GPR18	protein_coding
23.4795	2.88221	0.497868	5.7891	7.08e-09	7.98e-08	ENSG00000203883.7_5	SOX18	protein_coding
595.427	2.86947	0.097996	29.2815	1.78e-188	5.67e-186	ENSG00000132669.13_5	RIN2	protein_coding
590.013	2.84067	0.0981248	28.9495	2.84e-184	8.71e-182	ENSG00000082438.17_9	COBLL1	protein_coding
7.0068	2.7956	0.919783	3.03941	0.0023704	0.0107685	ENSG00000060656.20_5	PTPRU	protein_coding
6.9665	2.76303	0.903893	3.05681	0.00223704	0.0102588	ENSG00000230489.1_6	VAV3-AS1	lncRNA
6.86908	2.73986	0.90151	3.03919	0.00237213	0.0107708	ENSG00000231858.5_7	AC067945.2	lncRNA
354.295	2.71053	0.126062	21.5015	1.51e-102	2.25e-100	ENSG00000152804.11_4	HHEX	protein_coding
16.3497	2.70896	0.57702	4.69473	2.67e-06	2.21e-05	ENSG00000142319.18_5	SLC6A3	protein_coding
45.1245	2.68815	0.367522	7.31426	2.59e-13	4.35e-12	ENSG00000123700.5_5	KCNJ2	protein_coding
9.27869	2.68621	0.76147	3.52766	0.000419252	0.00230668	ENSG00000153721.19_8	CNKSR3	protein_coding
27.2366	2.66381	0.448979	5.93303	2.97e-09	3.49e-08	ENSG00000137757.11_7	CASP5	protein_coding
6.55416	2.64509	0.970787	2.72469	0.00643618	0.0254	ENSG00000119715.15_6	ESRRB	protein_coding
1980.35	2.63581	0.0529736	49.757	0	0	ENSG00000163219.12_4	ARHGAP25	protein_coding
11.3574	2.62832	0.694308	3.78552	0.000153389	0.000930406	ENSG00000250274.1_7	AC034199.1	lncRNA
29.0168	2.60864	0.434844	5.99903	1.98e-09	2.37e-08	ENSG00000161544.10_6	CYGB	protein_coding
42.7854	2.60138	0.349738	7.43806	1.02e-13	1.77e-12	ENSG00000111729.14_8	CLEC4A	protein_coding
96.8681	2.57404	0.236558	10.8813	1.42e-27	4.74e-26	ENSG00000156689.7_5	GLYATL2	protein_coding
159.435	2.56162	0.183299	13.9751	2.21e-44	1.24e-42	ENSG00000064787.13_6	BCAS1	protein_coding
82.1858	2.53244	0.246548	10.2716	9.46e-25	2.85e-23	ENSG00000178965.14_5	ERICH3	protein_coding
8.39202	2.52161	0.782253	3.22352	0.00126625	0.00618361	ENSG00000260139.6_4	CSPG4P13	transcribed_unprocessed_pseudogene
172.002	2.5044	0.17322	14.4579	2.23e-47	1.35e-45	ENSG00000169507.9_7	SLC38A11	protein_coding
31.2678	2.4767	0.403771	6.13393	8.57e-10	1.06e-08	ENSG00000173585.16_4	CCR9	protein_coding
189.887	2.43737	0.161957	15.0495	3.48e-51	2.29e-49	ENSG00000152217.19_8	SETBP1	protein_coding
471.283	2.42852	0.106453	22.813	3.41e-115	5.84e-113	ENSG00000167613.16_7	LAIR1	protein_coding
480.691	2.40651	0.101598	23.6866	4.95e-124	9.72e-122	ENSG00000169994.18_4	MYO7B	protein_coding
24.2774	2.39661	0.443598	5.40266	6.57e-08	6.7e-07	ENSG00000106025.9_5	TSPAN12	protein_coding
1730.25	2.38545	0.0570768	41.7936	0	0	ENSG00000061918.13_5	GUCY1B1	protein_coding
5.56244	2.37952	0.950624	2.50312	0.0123105	0.0442706	ENSG00000184349.13_6	EFNA5	protein_coding
9.92764	2.34823	0.753129	3.11797	0.00182101	0.00856689	ENSG00000101298.15_6	SNPH	protein_coding
41.7152	2.33424	0.549894	4.24489	2.19e-05	0.000157231	ENSG00000136002.19_6	ARHGEF4	protein_coding
36.7988	2.32209	0.356413	6.51516	7.26e-11	1.01e-09	ENSG00000174705.13_8	SH3PXD2B	protein_coding
41.4896	2.3118	0.361467	6.39562	1.6e-10	2.14e-09	ENSG00000130147.16_5	SH3BP4	protein_coding
7.92281	2.30018	0.786325	2.92523	0.003442	0.0148818	ENSG00000183421.12_5	RIPK4	protein_coding
11.6939	2.29642	0.631854	3.63442	0.000278608	0.00159414	ENSG00000074527.13_5	NTN4	protein_coding
18.1034	2.29482	0.50895	4.50893	6.52e-06	5.08e-05	ENSG00000183779.7_4	ZNF703	protein_coding
68.229	2.29389	0.429432	5.34168	9.21e-08	9.23e-07	ENSG00000171227.7_6	TMEM37	protein_coding
1101.66	2.27821	0.0647185	35.2019	1.87e-271	9.91e-269	ENSG00000153094.24_6	BCL2L11	protein_coding
5957.77	2.26974	0.0354007	64.1156	0	0	ENSG00000126353.3_6	CCR7	protein_coding
62.2308	2.24319	0.278803	8.04579	8.57e-16	1.67e-14	ENSG00000091129.21_10	NRCAM	protein_coding
9.7556	2.22614	0.68376	3.25574	0.00113099	0.00560932	ENSG00000099822.3_4	HCN2	protein_coding
7.35815	2.21093	0.809787	2.73026	0.00632839	0.0250652	ENSG00000214357.9_4	NEURL1B	protein_coding
7.22073	2.17931	0.79968	2.72523	0.0064257	0.0253816	ENSG00000229839.6_8	AC018462.1	lncRNA
1419.15	2.1764	0.058403	37.2651	6.03e-304	3.63e-301	ENSG00000286646.1_2	AL121933.2	lncRNA
30.0592	2.17403	0.402644	5.39939	6.69e-08	6.82e-07	ENSG00000137507.11_7	LRRC32	protein_coding
811.355	2.16617	0.0770211	28.1244	4.93e-174	1.37e-171	ENSG00000102755.12_5	FLT1	protein_coding
7.17142	2.16558	0.79445	2.72589	0.00641292	0.0253426	ENSG00000233321.2_9	LINC02669	lncRNA
8.44792	2.16216	0.727173	2.97338	0.00294542	0.0129692	ENSG00000129028.9_6	THAP10	protein_coding
84.6731	2.15447	0.233313	9.23422	2.6e-20	6.52e-19	ENSG00000091879.14_4	ANGPT2	protein_coding
15.1169	2.15199	0.545775	3.943	8.05e-05	0.000518541	ENSG00000124813.23_7	RUNX2	protein_coding
436.124	2.13807	0.106185	20.1353	3.62e-90	4.55e-88	ENSG00000198648.11_6	STK39	protein_coding
19.0002	2.13399	0.495732	4.30472	1.67e-05	0.000122575	ENSG00000183347.15_3	GBP6	protein_coding
209.555	2.12726	0.147931	14.38	6.91e-47	4.08e-45	ENSG00000108984.15_8	MAP2K6	protein_coding
4070.65	2.12707	0.0356836	59.6091	0	0	ENSG00000108175.17_4	ZMIZ1	protein_coding
579.81	2.12321	0.0900358	23.5818	5.93e-123	1.12e-120	ENSG00000043462.12_7	LCP2	protein_coding
18.2665	2.11493	0.496625	4.25861	2.06e-05	0.000148376	ENSG00000071909.18_5	MYO3B	protein_coding
16.0385	2.09847	0.530255	3.95748	7.57e-05	0.000490088	ENSG00000172794.20_6	RAB37	protein_coding
42.0547	2.09519	0.328534	6.37738	1.8e-10	2.39e-09	ENSG00000163545.11_6	NUAK2	protein_coding
6.44905	2.06073	0.827819	2.48935	0.0127978	0.0456492	ENSG00000132329.11_5	RAMP1	protein_coding
2201.14	2.05802	0.0459492	44.7889	0	0	ENSG00000121966.7_4	CXCR4	protein_coding
19.236	2.05119	0.480581	4.26814	1.97e-05	0.000142824	ENSG00000182621.18_6	PLCB1	protein_coding
15.5501	2.04226	0.53138	3.84331	0.000121384	0.000753814	ENSG00000070915.10_5	SLC12A3	protein_coding
1522.42	2.02148	0.0531534	38.0311	0	0	ENSG00000167851.15_6	CD300A	protein_coding
41.1363	2.02114	0.341584	5.91697	3.28e-09	3.82e-08	ENSG00000260401.1_6	AP002761.4	lncRNA
42.1947	2.01483	0.337471	5.97038	2.37e-09	2.81e-08	ENSG00000065675.15_5	PRKCQ	protein_coding
525.247	1.96882	0.0927446	21.2284	5.22e-100	7.47e-98	ENSG00000175471.19_6	MCTP1	protein_coding
137.987	1.96323	0.181847	10.7961	3.59e-27	1.19e-25	ENSG00000139193.3_3	CD27	protein_coding
13.3375	1.95658	0.573711	3.41039	0.000648706	0.00340805	ENSG00000147852.16_4	VLDLR	protein_coding
16.4479	1.95414	0.515758	3.78887	0.000151332	0.000918567	ENSG00000124343.13_5	XG	protein_coding
92.8547	1.94858	0.22663	8.5981	8.1e-18	1.8e-16	ENSG00000125869.10_4	LAMP5	protein_coding
11.4281	1.93001	0.606671	3.18132	0.00146608	0.00703244	ENSG00000170500.13_6	LONRF2	protein_coding
20.5921	1.92977	0.452064	4.26881	1.97e-05	0.000142457	ENSG00000167850.4_5	CD300C	protein_coding
76.0948	1.91988	0.23719	8.09428	5.76e-16	1.14e-14	ENSG00000013016.16_5	EHD3	protein_coding
9.85402	1.91763	0.711741	2.69427	0.0070542	0.0275033	ENSG00000286004.1_1	AC124944.3	lncRNA
416.939	1.89735	0.102655	18.4827	2.84e-76	2.85e-74	ENSG00000007314.12_5	SCN4A	protein_coding
41.3866	1.8879	0.339012	5.56882	2.56e-08	2.73e-07	ENSG00000134028.14_3	ADAMDEC1	protein_coding
2141.7	1.87137	0.0935417	20.0057	4.91e-89	6.04e-87	ENSG00000100351.17_5	GRAP2	protein_coding
280.691	1.83604	0.127036	14.4529	2.4e-47	1.44e-45	ENSG00000197465.14_5	GYPE	protein_coding
10.0322	1.83233	0.639109	2.86701	0.00414369	0.0175421	ENSG00000105695.15_6	MAG	protein_coding
9.74247	1.82534	0.664927	2.74518	0.00604777	0.0241399	ENSG00000225968.7_3	ELFN1	protein_coding
95.1524	1.82012	0.212354	8.57115	1.02e-17	2.26e-16	ENSG00000175591.11_3	P2RY2	protein_coding
242.937	1.81797	0.137571	13.2148	7.21e-40	3.54e-38	ENSG00000163687.14_8	DNASE1L3	protein_coding
28.3026	1.81733	0.383091	4.74387	2.1e-06	1.76e-05	ENSG00000160183.16_8	TMPRSS3	protein_coding
584.555	1.8161	0.0873715	20.786	5.8e-96	7.91e-94	ENSG00000134215.16_6	VAV3	protein_coding
85.2513	1.81357	0.218988	8.2816	1.22e-16	2.51e-15	ENSG00000174807.4_4	CD248	protein_coding
38.2537	1.8117	0.337928	5.36122	8.27e-08	8.33e-07	ENSG00000101871.15_5	MID1	protein_coding
13.9421	1.78599	0.55382	3.22485	0.00126039	0.00615671	ENSG00000272980.4_7	Z94721.2	lncRNA
24.8523	1.77623	0.418183	4.24748	2.16e-05	0.000155489	ENSG00000177337.8_7	DLGAP1-AS1	lncRNA
9.56693	1.77302	0.661898	2.67869	0.007391	0.028682	ENSG00000151718.16_5	WWC2	protein_coding
143.778	1.77291	0.168073	10.5484	5.16e-26	1.65e-24	ENSG00000054179.12_6	ENTPD2	protein_coding
8.97595	1.7692	0.694929	2.54587	0.0109005	0.0399906	ENSG00000130600.19_7	H19	lncRNA
33.6462	1.7691	0.366552	4.82632	1.39e-06	1.2e-05	ENSG00000113657.13_8	DPYSL3	protein_coding
9.51918	1.76636	0.64553	2.73629	0.00621358	0.0246441	ENSG00000284825.1_4	AL121935.1	lncRNA
2170.63	1.76525	0.0438355	40.2698	0	0	ENSG00000010810.17_9	FYN	protein_coding
13.8942	1.75821	0.547502	3.21133	0.00132124	0.00642158	ENSG00000122863.6_4	CHST3	protein_coding
50.3026	1.74249	0.281377	6.19271	5.91e-10	7.49e-09	ENSG00000164362.21_8	TERT	protein_coding
34.7541	1.73258	0.33718	5.13845	2.77e-07	2.61e-06	ENSG00000163040.14_5	CCDC74A	protein_coding
1375.7	1.73028	0.0561449	30.8181	1.5e-208	5.58e-206	ENSG00000176749.9_5	CDK5R1	protein_coding
55.233	1.72669	0.268155	6.43914	1.2e-10	1.63e-09	ENSG00000176177.10_5	ENTHD1	protein_coding
2200	1.72522	0.0461559	37.3781	8.88e-306	5.54e-303	ENSG00000137752.24_8	CASP1	protein_coding
18.6555	1.7205	0.456331	3.77028	0.000163062	0.000984288	ENSG00000104974.12_4	LILRA1	protein_coding
44.3621	1.71808	0.315343	5.44827	5.09e-08	5.26e-07	ENSG00000250850.2_6	AL161781.2	lncRNA
9.53587	1.7107	0.661449	2.58629	0.00970143	0.0362	ENSG00000163600.13_5	ICOS	protein_coding
88.2194	1.70303	0.221459	7.69004	1.47e-14	2.7e-13	ENSG00000039068.19_7	CDH1	protein_coding
29.2113	1.7029	0.381234	4.46682	7.94e-06	6.09e-05	ENSG00000099937.11_4	SERPIND1	protein_coding
22.7129	1.69771	0.416598	4.07518	4.6e-05	0.00031037	ENSG00000126266.3_3	FFAR1	protein_coding
280.162	1.69408	0.117886	14.3706	7.92e-47	4.66e-45	ENSG00000184185.10_5	KCNJ12	protein_coding
1568.77	1.68838	0.0523532	32.2498	3.54e-228	1.51e-225	ENSG00000138378.19_9	STAT4	protein_coding
806.722	1.68668	0.0728719	23.1458	1.6e-118	2.92e-116	ENSG00000135144.7_3	DTX1	protein_coding
23.9048	1.68079	0.405938	4.1405	3.47e-05	0.000238634	ENSG00000177706.8	FAM20C	protein_coding
110.285	1.67849	0.206661	8.12196	4.59e-16	9.13e-15	ENSG00000163590.14_4	PPM1L	protein_coding
145.517	1.67297	0.164659	10.1602	2.98e-24	8.77e-23	ENSG00000178996.14_5	SNX18	protein_coding
1199.61	1.67055	0.0569518	29.3327	3.97e-189	1.28e-186	ENSG00000164330.17_5	EBF1	protein_coding
600.394	1.66874	0.0806328	20.6956	3.79e-95	5.06e-93	ENSG00000198825.15_8	INPP5F	protein_coding
16.0604	1.66731	0.488306	3.41448	0.000639032	0.00336375	ENSG00000148600.15_6	CDHR1	protein_coding
184.209	1.66449	0.152232	10.9339	7.94e-28	2.69e-26	ENSG00000129116.19_8	PALLD	protein_coding
10.4121	1.66273	0.626834	2.65259	0.00798768	0.0307447	ENSG00000153093.18_4	ACOXL	protein_coding
9.50306	1.66062	0.652245	2.54601	0.0108961	0.039983	ENSG00000224875.2_7	EML4-AS1	lncRNA
155.965	1.65337	0.166039	9.95772	2.33e-23	6.64e-22	ENSG00000171115.4_4	GIMAP8	protein_coding
67.4046	1.64202	0.24225	6.7782	1.22e-11	1.8e-10	ENSG00000159618.16_4	ADGRG5	protein_coding
26.5894	1.63753	0.387398	4.22701	2.37e-05	0.000169562	ENSG00000095397.16_8	WHRN	protein_coding
108.071	1.63037	0.191144	8.52952	1.47e-17	3.22e-16	ENSG00000155926.14_6	SLA	protein_coding
568.712	1.62909	0.0856899	19.0115	1.37e-80	1.49e-78	ENSG00000161929.15_7	SCIMP	protein_coding
16.479	1.62639	0.502236	3.2383	0.00120246	0.0059151	ENSG00000184292.7_4	TACSTD2	protein_coding
35.597	1.61303	0.343146	4.70072	2.59e-06	2.15e-05	ENSG00000279204.1_7	AC134043.3	TEC
85.4626	1.61279	0.226695	7.11436	1.12e-12	1.81e-11	ENSG00000035664.11_7	DAPK2	protein_coding
211.049	1.61094	0.138167	11.6594	2.05e-31	7.94e-30	ENSG00000074706.13_8	IPCEF1	protein_coding
9300.99	1.60933	0.0261978	61.4298	0	0	ENSG00000012124.17_5	CD22	protein_coding
2545.46	1.609	0.0408958	39.344	0	0	ENSG00000000938.13_6	FGR	protein_coding
661.62	1.6046	0.0764818	20.9802	9.94e-98	1.38e-95	ENSG00000177374.13_7	HIC1	protein_coding
22.651	1.59565	0.419208	3.80635	0.000141036	0.000862663	ENSG00000196132.14_7	MYT1	protein_coding
722.317	1.59008	0.0725507	21.9169	1.79e-106	2.75e-104	ENSG00000107738.20_7	VSIR	protein_coding
12.0363	1.58841	0.593678	2.67554	0.00746081	0.0289015	ENSG00000134548.11_5	SPX	protein_coding
468.866	1.58308	0.0923448	17.1432	7.07e-66	5.96e-64	ENSG00000153814.13_6	JAZF1	protein_coding
12.7463	1.57353	0.543337	2.89605	0.00377888	0.0161425	ENSG00000254510.2_7	AP001107.5	lncRNA
11.8996	1.57313	0.565294	2.78286	0.00538824	0.0218571	ENSG00000162878.13_4	PKDCC	protein_coding
158.898	1.57056	0.158152	9.9307	3.06e-23	8.68e-22	ENSG00000160191.18_5	PDE9A	protein_coding
420.074	1.56734	0.0964399	16.2519	2.16e-59	1.66e-57	ENSG00000164674.15_3	SYTL3	protein_coding
18.096	1.56438	0.462906	3.37948	0.000726242	0.00377676	ENSG00000285972.1_4	CERNA2	lncRNA
82.06	1.56402	0.21522	7.26708	3.67e-13	6.09e-12	ENSG00000187116.14_6	LILRA5	protein_coding
30.8296	1.55302	0.364358	4.26234	2.02e-05	0.00014604	ENSG00000159496.14_5	RGL4	protein_coding
47.0848	1.5519	0.282397	5.49546	3.9e-08	4.09e-07	ENSG00000111262.6_7	KCNA1	protein_coding
41.5973	1.5476	0.305348	5.06832	4.01e-07	3.7e-06	ENSG00000122223.13_7	CD244	protein_coding
1850.82	1.53601	0.0488028	31.4737	1.99e-217	7.71e-215	ENSG00000005844.18_7	ITGAL	protein_coding
988.707	1.53443	0.069104	22.2046	3.1e-109	4.92e-107	ENSG00000061273.18_6	HDAC7	protein_coding
775.287	1.52733	0.0710346	21.5012	1.52e-102	2.25e-100	ENSG00000171617.14_7	ENC1	protein_coding
273.627	1.52539	0.118383	12.8851	5.46e-38	2.52e-36	ENSG00000198933.9_6	TBKBP1	protein_coding
26.6122	1.52067	0.38789	3.92037	8.84e-05	0.000564936	ENSG00000272211.1_6	AC114760.2	lncRNA
150.942	1.51904	0.173988	8.73076	2.53e-18	5.74e-17	ENSG00000168685.15_6	IL7R	protein_coding
317.499	1.51878	0.115085	13.1971	9.12e-40	4.45e-38	ENSG00000104419.16_10	NDRG1	protein_coding
177.399	1.50697	0.151907	9.92033	3.4e-23	9.61e-22	ENSG00000204634.12_6	TBC1D8	protein_coding
47.71	1.48442	0.289668	5.12457	2.98e-07	2.79e-06	ENSG00000211767.1_4	TRBJ2-3	TR_J_gene
681.121	1.4834	0.0731549	20.2775	2.03e-91	2.63e-89	ENSG00000168765.17_4	GSTM4	protein_coding
11.4715	1.48214	0.591981	2.5037	0.0122904	0.0442255	ENSG00000040608.14_7	RTN4R	protein_coding
2055.42	1.4797	0.0443984	33.3278	1.53e-243	7.01e-241	ENSG00000108798.9_7	ABI3	protein_coding
5226.74	1.47921	0.0320659	46.1304	0	0	ENSG00000132589.16_5	FLOT2	protein_coding
151.815	1.46496	0.159185	9.20285	3.49e-20	8.71e-19	ENSG00000213047.13_6	DENND1B	protein_coding
17.7618	1.46483	0.475085	3.0833	0.00204722	0.00950307	ENSG00000285163.1_3	AC092723.5	lncRNA
323.36	1.45845	0.110404	13.2101	7.67e-40	3.75e-38	ENSG00000172578.12_5	KLHL6	protein_coding
224.095	1.45802	0.132587	10.9967	3.96e-28	1.36e-26	ENSG00000100284.21_7	TOM1	protein_coding
349.625	1.44628	0.109898	13.1602	1.49e-39	7.21e-38	ENSG00000146592.17_5	CREB5	protein_coding
392.584	1.44414	0.09762	14.7935	1.61e-49	1.02e-47	ENSG00000183688.4_4	RFLNB	protein_coding
32.8702	1.43016	0.333318	4.29067	1.78e-05	0.000130159	ENSG00000130707.18_4	ASS1	protein_coding
6240.97	1.42761	0.0284204	50.2319	0	0	ENSG00000172349.17_8	IL16	protein_coding
11.7871	1.40447	0.563462	2.49257	0.0126821	0.0453117	ENSG00000286305.1_3	AC004893.2	lncRNA
27.8556	1.40105	0.377085	3.71547	0.000202825	0.00119458	ENSG00000185271.9_7	KLHL33	protein_coding
4339.27	1.40048	0.0321929	43.5026	0	0	ENSG00000185811.19_8	IKZF1	protein_coding
116.407	1.39571	0.190784	7.31569	2.56e-13	4.3e-12	ENSG00000072163.19_6	LIMS2	protein_coding
3414.04	1.39513	0.0379945	36.7193	3.59e-295	2.09e-292	ENSG00000027697.15_8	IFNGR1	protein_coding
57.4785	1.39333	0.272475	5.1136	3.16e-07	2.95e-06	ENSG00000173868.11_6	PHOSPHO1	protein_coding
178.587	1.38705	0.146489	9.46861	2.84e-21	7.39e-20	ENSG00000187775.17_6	DNAH17	protein_coding
88.6352	1.38653	0.206452	6.71601	1.87e-11	2.71e-10	ENSG00000269553.1_7	U62631.1	lncRNA
19.0161	1.38479	0.444713	3.11389	0.00184636	0.00866515	ENSG00000110427.16_6	KIAA1549L	protein_coding
154.601	1.37621	0.159279	8.64024	5.61e-18	1.25e-16	ENSG00000204397.8_7	CARD16	protein_coding
36.9254	1.3725	0.31784	4.3182	1.57e-05	0.000116058	ENSG00000176244.7_5	ACBD7	protein_coding
61.7542	1.36538	0.24892	5.48522	4.13e-08	4.31e-07	ENSG00000139211.6_3	AMIGO2	protein_coding
680.456	1.36511	0.0751111	18.1746	8.21e-74	7.92e-72	ENSG00000130775.16_4	THEMIS2	protein_coding
1063.64	1.36062	0.0596262	22.8192	2.95e-115	5.11e-113	ENSG00000079263.19_5	SP140	protein_coding
198.464	1.36057	0.140949	9.65292	4.78e-22	1.28e-20	ENSG00000114796.16_6	KLHL24	protein_coding
24.0908	1.35841	0.396404	3.42683	0.000610673	0.00323157	ENSG00000232884.9_9	AF127936.1	lncRNA
58.5704	1.35698	0.256618	5.28794	1.24e-07	1.22e-06	ENSG00000128512.15	DOCK4	protein_coding
46.7168	1.35111	0.282202	4.78776	1.69e-06	1.44e-05	ENSG00000166046.11_6	TCP11L2	protein_coding
68.641	1.35002	0.239125	5.64567	1.65e-08	1.79e-07	ENSG00000153904.20_7	DDAH1	protein_coding
385.418	1.34564	0.0978104	13.7576	4.59e-43	2.46e-41	ENSG00000071575.11_3	TRIB2	protein_coding
83.469	1.33372	0.211185	6.31539	2.69e-10	3.51e-09	ENSG00000096264.14_4	NCR2	protein_coding
328.236	1.32858	0.105704	12.5688	3.13e-36	1.41e-34	ENSG00000165905.18_9	LARGE2	protein_coding
283.037	1.31451	0.117365	11.2002	4.07e-29	1.43e-27	ENSG00000131724.11_6	IL13RA1	protein_coding
8977.11	1.31449	0.0241935	54.3323	0	0	ENSG00000162434.13_6	JAK1	protein_coding
17.9813	1.30949	0.447223	2.92805	0.00341097	0.0147696	ENSG00000164849.10_5	GPR146	protein_coding
24.1626	1.30664	0.407142	3.20931	0.00133055	0.00646327	ENSG00000286548.1_2	AL596214.1	lncRNA
21.8993	1.30579	0.421325	3.09925	0.0019401	0.00906608	ENSG00000138771.16_6	SHROOM3	protein_coding
1691.03	1.29486	0.046399	27.9071	2.19e-171	5.7e-169	ENSG00000102221.14_7	JADE3	protein_coding
806.234	1.29416	0.0661336	19.5689	2.85e-85	3.38e-83	ENSG00000135318.12_5	NT5E	protein_coding
285.092	1.29081	0.125292	10.3024	6.87e-25	2.08e-23	ENSG00000144476.6_5	ACKR3	protein_coding
35.9513	1.29073	0.334586	3.8577	0.000114457	0.000714622	ENSG00000211935.3_4	IGHV1-3	IG_V_gene
3488.02	1.28532	0.036589	35.1284	2.48e-270	1.27e-267	ENSG00000174500.13_6	GCSAM	protein_coding
58.7622	1.28451	0.24652	5.21057	1.88e-07	1.82e-06	ENSG00000160145.15_5	KALRN	protein_coding
261.174	1.28448	0.119773	10.7243	7.83e-27	2.57e-25	ENSG00000136158.12_6	SPRY2	protein_coding
160.042	1.28345	0.150743	8.51419	1.68e-17	3.67e-16	ENSG00000103489.12_6	XYLT1	protein_coding
20.6701	1.27729	0.425123	3.00452	0.00266	0.0118741	ENSG00000223799.1_7	IL10RB-DT	lncRNA
380.321	1.27494	0.101462	12.5658	3.26e-36	1.46e-34	ENSG00000216863.10_9	LY86-AS1	lncRNA
106.937	1.27353	0.187059	6.80815	9.89e-12	1.47e-10	ENSG00000118689.15_5	FOXO3	protein_coding
889.224	1.27236	0.065354	19.4687	2.02e-84	2.32e-82	ENSG00000171105.14_6	INSR	protein_coding
26.4906	1.27121	0.369254	3.44265	0.000576046	0.00306785	ENSG00000136634.7_9	IL10	protein_coding
3210.61	1.26696	0.0363002	34.9023	6.86e-267	3.43e-264	ENSG00000198771.11_4	RCSD1	protein_coding
630.166	1.26515	0.0755738	16.7406	6.63e-63	5.39e-61	ENSG00000134324.12_7	LPIN1	protein_coding
13.845	1.26282	0.501236	2.51941	0.011755	0.0426876	ENSG00000229191.1_6	AL358473.1	lncRNA
1077.82	1.25902	0.0614646	20.4837	3.01e-93	3.95e-91	ENSG00000211772.11_4	TRBC2	TR_C_gene
54.5685	1.25607	0.269805	4.65545	3.23e-06	2.64e-05	ENSG00000115170.15_5	ACVR1	protein_coding
30.7819	1.25218	0.341111	3.6709	0.0002417	0.00140506	ENSG00000183570.16_8	PCBP3	protein_coding
19.5809	1.25171	0.47557	2.63203	0.00848769	0.0323484	ENSG00000261338.2_7	AC021016.1	lncRNA
25.1344	1.24818	0.391898	3.18497	0.00144769	0.00696447	ENSG00000107736.21_7	CDH23	protein_coding
24.8439	1.24683	0.378682	3.29255	0.000992827	0.00499359	ENSG00000170323.9_5	FABP4	protein_coding
1202.22	1.23874	0.112002	11.06	1.96e-28	6.77e-27	ENSG00000163513.19_6	TGFBR2	protein_coding
320.603	1.23604	0.111999	11.0362	2.56e-28	8.8e-27	ENSG00000113916.18_6	BCL6	protein_coding
91.343	1.23352	0.210644	5.85595	4.74e-09	5.46e-08	ENSG00000204282.4_7	TNRC6C-AS1	lncRNA
814.582	1.23151	0.0676091	18.2151	3.92e-74	3.86e-72	ENSG00000154447.15_6	SH3RF1	protein_coding
1255.88	1.22977	0.0542849	22.6541	1.27e-113	2.14e-111	ENSG00000168675.18_6	LDLRAD4	protein_coding
803.052	1.22714	0.0658	18.6495	1.27e-77	1.3e-75	ENSG00000169403.12_5	PTAFR	protein_coding
129.729	1.22485	0.176582	6.93646	4.02e-12	6.16e-11	ENSG00000277258.5_6	PCGF2	protein_coding
88.6864	1.22471	0.203011	6.03272	1.61e-09	1.95e-08	ENSG00000087237.12_5	CETP	protein_coding
34.2236	1.22286	0.320309	3.81776	0.000134668	0.000828648	ENSG00000151948.12_7	GLT1D1	protein_coding
187.469	1.21858	0.141928	8.58592	9.01e-18	1.99e-16	ENSG00000057704.13_7	TMCC3	protein_coding
1699.3	1.21787	0.0473073	25.7438	3.79e-146	9.06e-144	ENSG00000008282.8_6	SYPL1	protein_coding
1103.37	1.21581	0.0562046	21.6318	9.02e-104	1.37e-101	ENSG00000183508.5_5	TENT5C	protein_coding
887.113	1.21346	0.062745	19.3395	2.5e-83	2.81e-81	ENSG00000175040.6_5	CHST2	protein_coding
105.693	1.21165	0.18346	6.60442	3.99e-11	5.62e-10	ENSG00000124772.12_6	CPNE5	protein_coding
18.3955	1.20522	0.438211	2.75032	0.00595364	0.0238132	ENSG00000113739.10_6	STC2	protein_coding
259.657	1.20108	0.123254	9.74472	1.94e-22	5.29e-21	ENSG00000169554.21_8	ZEB2	protein_coding
857.774	1.19944	0.0659239	18.1944	5.72e-74	5.58e-72	ENSG00000197381.16_5	ADARB1	protein_coding
22.1632	1.19769	0.46988	2.54893	0.0108054	0.0397168	ENSG00000273314.1_6	AC005229.4	lncRNA
1164.72	1.19484	0.056706	21.0709	1.47e-98	2.06e-96	ENSG00000135074.16_6	ADAM19	protein_coding
17.1322	1.19063	0.467841	2.54494	0.0109296	0.0400665	ENSG00000101082.14_6	SLA2	protein_coding
48.4746	1.18238	0.269556	4.38641	1.15e-05	8.66e-05	ENSG00000213203.3_5	GIMAP1	protein_coding
1723.09	1.18202	0.0460674	25.6584	3.4e-145	7.93e-143	ENSG00000136261.15_4	BZW2	protein_coding
42.4952	1.17879	0.297432	3.96322	7.39e-05	0.00047951	ENSG00000185052.12_4	SLC24A3	protein_coding
149.904	1.17524	0.159154	7.38429	1.53e-13	2.63e-12	ENSG00000116701.15_4	NCF2	protein_coding
1408.64	1.17321	0.0510414	22.9854	6.52e-117	1.14e-114	ENSG00000118308.15_10	LRMP	protein_coding
20.385	1.17272	0.417042	2.81199	0.00492365	0.0202072	ENSG00000158869.11_4	FCER1G	protein_coding
783.205	1.17151	0.0677749	17.2854	6.06e-67	5.24e-65	ENSG00000095015.6_4	MAP3K1	protein_coding
81.4152	1.17112	0.221538	5.28631	1.25e-07	1.23e-06	ENSG00000073861.3_4	TBX21	protein_coding
624.282	1.16644	0.0754806	15.4535	7.14e-54	4.95e-52	ENSG00000138411.13_7	HECW2	protein_coding
482.435	1.16525	0.0943904	12.345	5.18e-35	2.27e-33	ENSG00000064012.22_10	CASP8	protein_coding
1883.73	1.16466	0.0444425	26.206	2.27e-151	5.51e-149	ENSG00000171940.13_6	ZNF217	protein_coding
29.3521	1.16176	0.355621	3.26684	0.00108756	0.00541856	ENSG00000110237.5_8	ARHGEF17	protein_coding
55.1953	1.16073	0.259618	4.47089	7.79e-06	5.99e-05	ENSG00000203497.2_7	PDCD4-AS1	lncRNA
409.455	1.15989	0.0960315	12.0782	1.38e-33	5.74e-32	ENSG00000145012.13_7	LPP	protein_coding
1309.23	1.15529	0.0565287	20.4372	7.81e-93	1.02e-90	ENSG00000115902.11_4	SLC1A4	protein_coding
77.6438	1.15463	0.218447	5.28566	1.25e-07	1.23e-06	ENSG00000154102.11_8	C16orf74	protein_coding
13147.2	1.15437	0.0229089	50.3898	0	0	ENSG00000155629.15_6	PIK3AP1	protein_coding
20.5229	1.14991	0.411434	2.79488	0.00519185	0.0211686	ENSG00000279748.1_5	AC008764.9	TEC
38.7442	1.14927	0.315726	3.64008	0.000272555	0.00156631	ENSG00000254415.3_5	SIGLEC14	protein_coding
1270.12	1.14734	0.0540698	21.2197	6.29e-100	8.93e-98	ENSG00000171700.14_6	RGS19	protein_coding
13978.7	1.14378	0.0254802	44.889	0	0	ENSG00000111348.9_6	ARHGDIB	protein_coding
57.6504	1.13949	0.249621	4.56488	5e-06	3.98e-05	ENSG00000117266.15_6	CDK18	protein_coding
362.346	1.13899	0.0989478	11.511	1.16e-30	4.31e-29	ENSG00000117602.12_6	RCAN3	protein_coding
458.317	1.13574	0.0864532	13.137	2.02e-39	9.72e-38	ENSG00000103381.12_5	CPPED1	protein_coding
292.569	1.13322	0.109911	10.3103	6.33e-25	1.93e-23	ENSG00000177426.21_9	TGIF1	protein_coding
450.914	1.13312	0.0873942	12.9656	1.92e-38	9e-37	ENSG00000150625.16_7	GPM6A	protein_coding
1936.8	1.13031	0.0463296	24.3972	1.83e-131	3.9e-129	ENSG00000149577.16_5	SIDT2	protein_coding
43.6424	1.1289	0.30607	3.68838	0.000225685	0.00131722	ENSG00000129990.15_6	SYT5	protein_coding
31.6271	1.12675	0.337991	3.33367	0.000857095	0.00438799	ENSG00000138759.19_5	FRAS1	protein_coding
17.6089	1.12312	0.451803	2.48586	0.012924	0.0459937	ENSG00000188483.8_4	IER5L	protein_coding
1435.9	1.12236	0.0500086	22.4434	1.48e-111	2.42e-109	ENSG00000168209.5_5	DDIT4	protein_coding
24.0041	1.12107	0.397001	2.82384	0.0047452	0.0196131	ENSG00000185567.7_5	AHNAK2	protein_coding
2610.69	1.12105	0.0400421	27.9968	1.78e-172	4.7e-170	ENSG00000130066.16_2	SAT1	protein_coding
172.261	1.12099	0.155069	7.22898	4.87e-13	8.02e-12	ENSG00000007129.18_7	CEACAM21	protein_coding
46.3082	1.12062	0.277629	4.03639	5.43e-05	0.00036206	ENSG00000271725.1_8	AC103858.1	lncRNA
82.523	1.11928	0.215651	5.19025	2.1e-07	2.01e-06	ENSG00000002822.15_7	MAD1L1	protein_coding
692.332	1.11924	0.0708084	15.8066	2.8e-56	2.05e-54	ENSG00000123836.15_7	PFKFB2	protein_coding
863.99	1.11767	0.0629427	17.757	1.52e-70	1.38e-68	ENSG00000008869.12_6	HEATR5B	protein_coding
163.507	1.11431	0.144856	7.69258	1.44e-14	2.65e-13	ENSG00000113721.14_5	PDGFRB	protein_coding
51.0514	1.11372	0.270938	4.1106	3.95e-05	0.000269413	ENSG00000171368.12_5	TPPP	protein_coding
53.3838	1.11144	0.258314	4.30269	1.69e-05	0.000123547	ENSG00000256235.2_5	SMIM3	protein_coding
337.676	1.11048	0.104563	10.6203	2.4e-26	7.73e-25	ENSG00000229056.2_8	HECW2-AS1	lncRNA
50.5123	1.10864	0.26464	4.18926	2.8e-05	0.000197309	ENSG00000196421.8_8	C20orf204	protein_coding
75.8048	1.10834	0.212816	5.20799	1.91e-07	1.84e-06	ENSG00000163518.11_5	FCRL4	protein_coding
37.8448	1.10578	0.304001	3.63742	0.000275386	0.00158141	ENSG00000211766.1_3	TRBJ2-2P	TR_J_gene
33.6826	1.10578	0.319651	3.45933	0.000541512	0.00290252	ENSG00000251600.8_9	AC107223.1	lncRNA
121.93	1.10389	0.172072	6.41526	1.41e-10	1.89e-09	ENSG00000156011.17_6	PSD3	protein_coding
1634.52	1.10081	0.0465783	23.6336	1.74e-123	3.38e-121	ENSG00000168246.6_6	UBTD2	protein_coding
27.7142	1.09881	0.349548	3.14351	0.00166932	0.00792372	ENSG00000179855.9_6	GIPC3	protein_coding
82.8964	1.09518	0.20886	5.24362	1.57e-07	1.53e-06	ENSG00000197056.11_5	ZMYM1	protein_coding
3135.79	1.09461	0.0363164	30.141	1.41e-199	4.83e-197	ENSG00000179918.19_6	SEPHS2	protein_coding
37.998	1.09326	0.308544	3.54327	0.000395193	0.00218671	ENSG00000166736.11_5	HTR3A	protein_coding
658.224	1.0918	0.0733113	14.8927	3.68e-50	2.38e-48	ENSG00000008256.16_6	CYTH3	protein_coding
995.651	1.0861	0.0617708	17.5827	3.34e-69	2.99e-67	ENSG00000112195.9_5	TREML2	protein_coding
113.668	1.0843	0.180589	6.00426	1.92e-09	2.31e-08	ENSG00000237943.7_6	PRKCQ-AS1	lncRNA
901.261	1.07931	0.0667052	16.1803	6.94e-59	5.25e-57	ENSG00000160584.16_9	SIK3	protein_coding
895.988	1.07569	0.0631204	17.0419	4.02e-65	3.34e-63	ENSG00000213626.13_5	LBH	protein_coding
20.2327	1.07506	0.419189	2.56463	0.0103286	0.0381812	ENSG00000080561.13_4	MID2	protein_coding
38.8908	1.0748	0.300944	3.57143	0.000355043	0.00198961	ENSG00000100271.17_5	TTLL1	protein_coding
53.8106	1.07372	0.263472	4.07528	4.6e-05	0.000310357	ENSG00000115414.20_8	FN1	protein_coding
70.747	1.07241	0.221044	4.85159	1.22e-06	1.07e-05	ENSG00000185818.8_6	NAT8L	protein_coding
35.728	1.06517	0.321742	3.31063	0.000930873	0.00471594	ENSG00000196369.6	SRGAP2B	pseudogene
2129.3	1.06513	0.0421399	25.2761	5.85e-141	1.29e-138	ENSG00000112297.17_9	CRYBG1	protein_coding
1097.93	1.06477	0.0589849	18.0517	7.66e-73	7.27e-71	ENSG00000155307.19_7	SAMSN1	protein_coding
3773.58	1.06464	0.0336497	31.6389	1.08e-219	4.28e-217	ENSG00000177455.15_8	CD19	protein_coding
11472.9	1.06437	0.0251376	42.3416	0	0	ENSG00000081237.20_7	PTPRC	protein_coding
3400.26	1.05994	0.0347372	30.513	1.75e-204	6.24e-202	ENSG00000197471.12_8	SPN	protein_coding
206.27	1.05717	0.140544	7.522	5.39e-14	9.57e-13	ENSG00000167536.14_5	DHRS13	protein_coding
2418.58	1.0569	0.0453857	23.2871	6e-120	1.11e-117	ENSG00000047644.19_4	WWC3	protein_coding
51.6251	1.05211	0.264507	3.97763	6.96e-05	0.000453392	ENSG00000173546.7_4	CSPG4	protein_coding
186.752	1.04955	0.137801	7.6164	2.61e-14	4.72e-13	ENSG00000115525.18_8	ST3GAL5	protein_coding
26.3705	1.04842	0.394108	2.66023	0.00780867	0.0301201	ENSG00000171540.7_4	OTP	protein_coding
103.245	1.04824	0.185788	5.64214	1.68e-08	1.83e-07	ENSG00000185697.16_6	MYBL1	protein_coding
417.045	1.0479	0.0913844	11.4669	1.93e-30	7.11e-29	ENSG00000184489.12_6	PTP4A3	protein_coding
79.277	1.04515	0.216934	4.81783	1.45e-06	1.25e-05	ENSG00000154127.10_4	UBASH3B	protein_coding
229.328	1.04493	0.122798	8.50935	1.75e-17	3.81e-16	ENSG00000157514.16_8	TSC22D3	protein_coding
2416.11	1.04256	0.0408434	25.5258	1.02e-143	2.31e-141	ENSG00000197629.6_4	MPEG1	protein_coding
22.1557	1.03586	0.400223	2.58821	0.00964748	0.0360372	ENSG00000279277.2_9	AC012020.1	lncRNA
8826.78	1.03582	0.0256503	40.3822	0	0	ENSG00000134954.14_8	ETS1	protein_coding
158.796	1.03542	0.150761	6.86796	6.51e-12	9.82e-11	ENSG00000173198.6_5	CYSLTR1	protein_coding
618.141	1.03493	0.0748273	13.8309	1.66e-43	8.99e-42	ENSG00000152133.15_3	GPATCH11	protein_coding
76.6516	1.03231	0.21683	4.76094	1.93e-06	1.63e-05	ENSG00000260244.1_6	AC104083.1	lncRNA
37.0303	1.03086	0.340125	3.03082	0.00243889	0.0110337	ENSG00000225889.8_7	AC012368.1	lncRNA
47.1269	1.03006	0.290248	3.54889	0.000386851	0.00214599	ENSG00000135736.6_5	CCDC102A	protein_coding
67.469	1.02346	0.2272	4.50465	6.65e-06	5.18e-05	ENSG00000249741.2_6	AC093890.1	processed_pseudogene
2056.08	1.02211	0.0450988	22.6637	1.02e-113	1.73e-111	ENSG00000197122.11_4	SRC	protein_coding
377.532	1.02153	0.0984129	10.3801	3.05e-25	9.43e-24	ENSG00000114166.8_4	KAT2B	protein_coding
1277.3	1.01884	0.0520916	19.5587	3.48e-85	4.08e-83	ENSG00000002586.20_7	CD99	protein_coding
632.695	1.01803	0.0734538	13.8594	1.12e-43	6.11e-42	ENSG00000125148.7_4	MT2A	protein_coding
10340.2	1.01636	0.0245457	41.4069	0	0	ENSG00000115306.16_6	SPTBN1	protein_coding
566.303	1.01238	0.14059	7.20095	5.98e-13	9.8e-12	ENSG00000163686.15_5	ABHD6	protein_coding
1702.28	1.01087	0.0452772	22.3263	2.05e-110	3.31e-108	ENSG00000048471.14_5	SNX29	protein_coding
108.01	1.00554	0.186103	5.40315	6.55e-08	6.69e-07	ENSG00000166317.12_5	SYNPO2L	protein_coding
584.517	1.00536	0.0798694	12.5875	2.47e-36	1.12e-34	ENSG00000077157.22_8	PPP1R12B	protein_coding
212.444	1.00516	0.128462	7.82455	5.09e-15	9.57e-14	ENSG00000225329.3_5	LHFPL3-AS2	lncRNA
784.124	1.00294	0.0693346	14.4652	2.01e-47	1.21e-45	ENSG00000156136.10_7	DCK	protein_coding
124.455	1.0023	0.179408	5.58669	2.31e-08	2.47e-07	ENSG00000163534.15_5	FCRL1	protein_coding
33.3148	1.00132	0.321385	3.11562	0.00183557	0.00862608	ENSG00000214595.12_4	EML6	protein_coding
65.3687	1.00008	0.241381	4.14315	3.43e-05	0.000236176	ENSG00000224383.7_4	PRR29	protein_coding
4179.87	1.00001	0.0314195	31.8277	2.68e-222	1.11e-219	ENSG00000129353.15_6	SLC44A2	protein_coding
41.9226	-1.00039	0.28585	-3.49971	0.000465766	0.00253306	ENSG00000137285.10_5	TUBB2B	protein_coding
29.4508	-1.0049	0.321497	-3.12568	0.00177394	0.00837027	ENSG00000280434.1_7	AL031595.3	lncRNA
258.648	-1.00519	0.118823	-8.45953	2.68e-17	5.83e-16	ENSG00000164402.14_10	SEPTIN8	protein_coding
48.2839	-1.0076	0.257732	-3.90949	9.25e-05	0.00058841	ENSG00000180616.9_6	SSTR2	protein_coding
36.5922	-1.00801	0.324658	-3.10484	0.0019038	0.00890838	ENSG00000116711.10_4	PLA2G4A	protein_coding
26.3391	-1.01293	0.36539	-2.77218	0.00556815	0.0224928	ENSG00000114270.17_5	COL7A1	protein_coding
22.5617	-1.01385	0.388592	-2.60903	0.0090798	0.0342242	ENSG00000233308.2_9	OSTN-AS1	lncRNA
294.334	-1.0145	0.123361	-8.22383	1.97e-16	4e-15	ENSG00000155090.15_5	KLF10	protein_coding
40.2141	-1.01629	0.278872	-3.64429	0.000268131	0.00154381	ENSG00000156869.14_7	FRRS1	protein_coding
20.11	-1.0164	0.412831	-2.46203	0.0138154	0.0486505	ENSG00000280046.1_6	AC104581.4	TEC
52.7524	-1.02034	0.253979	-4.01741	5.88e-05	0.000389362	ENSG00000240891.8_6	PLCXD2	protein_coding
53.4405	-1.02803	0.256035	-4.01521	5.94e-05	0.000392417	ENSG00000065320.9_4	NTN1	protein_coding
26.8094	-1.02925	0.347665	-2.96047	0.00307173	0.0134744	ENSG00000266074.8_3	BAHCC1	protein_coding
28.7463	-1.03063	0.334389	-3.08214	0.00205516	0.00953489	ENSG00000189233.12_5	NUGGC	protein_coding
398.857	-1.03124	0.0919662	-11.2132	3.51e-29	1.24e-27	ENSG00000171552.13_7	BCL2L1	protein_coding
302.965	-1.03185	0.1058	-9.75282	1.79e-22	4.9e-21	ENSG00000162772.17_7	ATF3	protein_coding
45.1272	-1.03272	0.317219	-3.25554	0.00113177	0.0056116	ENSG00000138640.15_8	FAM13A	protein_coding
49.26	-1.03342	0.252624	-4.09074	4.3e-05	0.000291609	ENSG00000151012.13_5	SLC7A11	protein_coding
81.8115	-1.03378	0.196133	-5.27083	1.36e-07	1.33e-06	ENSG00000118257.16_5	NRP2	protein_coding
47.6363	-1.03489	0.260772	-3.96856	7.23e-05	0.00046959	ENSG00000189410.12_8	SH2D5	protein_coding
24.8175	-1.03627	0.364156	-2.84568	0.00443168	0.0185588	ENSG00000255733.6_9	IFNG-AS1	lncRNA
86.7411	-1.03728	0.197739	-5.2457	1.56e-07	1.51e-06	ENSG00000162676.12_5	GFI1	protein_coding
305.119	-1.03819	0.101825	-10.1958	2.07e-24	6.14e-23	ENSG00000198053.11_4	SIRPA	protein_coding
25.9599	-1.04175	0.352179	-2.95802	0.00309625	0.0135747	ENSG00000157227.13_4	MMP14	protein_coding
96.9171	-1.04185	0.188301	-5.53291	3.15e-08	3.32e-07	ENSG00000196411.10_5	EPHB4	protein_coding
61.3631	-1.04333	0.230842	-4.51965	6.19e-06	4.86e-05	ENSG00000152495.11_4	CAMK4	protein_coding
701.934	-1.04634	0.0701834	-14.9086	2.9e-50	1.89e-48	ENSG00000143669.14_6	LYST	protein_coding
111.833	-1.04914	0.194805	-5.38558	7.22e-08	7.35e-07	ENSG00000131203.13_7	IDO1	protein_coding
37.2442	-1.05224	0.288782	-3.64371	0.000268731	0.00154625	ENSG00000257354.2_8	AC048341.1	lncRNA
122.262	-1.05234	0.17152	-6.13539	8.49e-10	1.06e-08	ENSG00000197959.14_6	DNM3	protein_coding
24.44	-1.05689	0.362732	-2.9137	0.00357172	0.0153931	ENSG00000100167.20_6	SEPTIN3	protein_coding
481.718	-1.05873	0.0798021	-13.267	3.6e-40	1.79e-38	ENSG00000185101.13_5	ANO9	protein_coding
25.4077	-1.05991	0.348557	-3.04086	0.00235905	0.0107281	ENSG00000218510.8_9	LINC00339	lncRNA
159.938	-1.06372	0.149582	-7.11127	1.15e-12	1.85e-11	ENSG00000110077.14_8	MS4A6A	protein_coding
139.077	-1.06438	0.153095	-6.9524	3.59e-12	5.53e-11	ENSG00000102524.11_4	TNFSF13B	protein_coding
63.2513	-1.06506	0.238112	-4.47293	7.72e-06	5.94e-05	ENSG00000108932.12_7	SLC16A6	protein_coding
466.319	-1.06773	0.0906119	-11.7835	4.75e-32	1.88e-30	ENSG00000131797.12_5	CLUHP3	transcribed_unprocessed_pseudogene
19.1658	-1.06787	0.40639	-2.6277	0.00859646	0.0327256	ENSG00000186496.12_7	ZNF396	protein_coding
24.3273	-1.06789	0.372995	-2.86302	0.00419629	0.0177133	ENSG00000279861.1_6	AC073548.1	TEC
46.6234	-1.0687	0.269107	-3.97126	7.15e-05	0.000464632	ENSG00000242258.1_5	LINC00996	lncRNA
60.4855	-1.06951	0.230795	-4.63402	3.59e-06	2.91e-05	ENSG00000175556.17_4	LONRF3	protein_coding
25.4348	-1.07197	0.364131	-2.94392	0.00324079	0.0141308	ENSG00000118432.12_6	CNR1	protein_coding
288.956	-1.07246	0.11195	-9.5798	9.72e-22	2.57e-20	ENSG00000143333.7_5	RGS16	protein_coding
55.9692	-1.07552	0.252125	-4.26583	1.99e-05	0.000144075	ENSG00000167207.13_8	NOD2	protein_coding
2295.54	-1.07651	0.0380468	-28.2944	4.05e-176	1.16e-173	ENSG00000069493.15_8	CLEC2D	protein_coding
45.5026	-1.07655	0.273584	-3.93498	8.32e-05	0.000533784	ENSG00000177469.13_8	CAVIN1	protein_coding
16.9921	-1.07662	0.422277	-2.54956	0.0107858	0.0396531	ENSG00000214212.9_5	C19orf38	protein_coding
292.413	-1.07875	0.108607	-9.93256	3e-23	8.53e-22	ENSG00000116815.16_7	CD58	protein_coding
368.029	-1.0789	0.092426	-11.6731	1.75e-31	6.78e-30	ENSG00000114013.16_8	CD86	protein_coding
63.2042	-1.07922	0.233426	-4.62337	3.78e-06	3.05e-05	ENSG00000246273.8_7	SBF2-AS1	lncRNA
16.4919	-1.07945	0.430655	-2.50653	0.0121922	0.043963	ENSG00000137731.14_7	FXYD2	protein_coding
74.5679	-1.08066	0.211651	-5.10586	3.29e-07	3.07e-06	ENSG00000111275.13_5	ALDH2	protein_coding
16.8551	-1.08295	0.426861	-2.537	0.0111807	0.0408471	ENSG00000279347.1_7	AC021945.1	TEC
42.7271	-1.08526	0.271455	-3.99794	6.39e-05	0.000419488	ENSG00000089558.9_8	KCNH4	protein_coding
38.9437	-1.08793	0.299121	-3.63708	0.000275751	0.00158298	ENSG00000242732.4_7	RTL5	protein_coding
45.9682	-1.09267	0.262009	-4.17037	3.04e-05	0.000212	ENSG00000237940.3_7	LINC01238	lncRNA
28.4158	-1.09273	0.342441	-3.19101	0.00141778	0.0068413	ENSG00000148832.16_5	PAOX	protein_coding
91.4408	-1.09344	0.216239	-5.05666	4.27e-07	3.92e-06	ENSG00000251136.9_8	AF117829.1	lncRNA
75.9865	-1.09423	0.2118	-5.16632	2.39e-07	2.28e-06	ENSG00000099889.14_6	ARVCF	protein_coding
25.886	-1.09485	0.360944	-3.03329	0.00241903	0.0109553	ENSG00000210164.1	MT-TG	Mt_tRNA
50.8164	-1.09528	0.257305	-4.25675	2.07e-05	0.00014943	ENSG00000038427.16_6	VCAN	protein_coding
132.216	-1.10183	0.154164	-7.14714	8.86e-13	1.43e-11	ENSG00000118200.14_6	CAMSAP2	protein_coding
30.6699	-1.10308	0.326208	-3.38152	0.000720872	0.00375107	ENSG00000144115.17_6	THNSL2	protein_coding
23.7652	-1.10833	0.374295	-2.96111	0.00306536	0.0134498	ENSG00000165949.12_7	IFI27	protein_coding
137.594	-1.10888	0.151486	-7.32	2.48e-13	4.18e-12	ENSG00000106003.13_5	LFNG	protein_coding
213.527	-1.11385	0.122348	-9.10391	8.71e-20	2.15e-18	ENSG00000166016.6_6	ABTB2	protein_coding
18.5147	-1.11683	0.434861	-2.56824	0.0102217	0.0378743	ENSG00000182578.13_7	CSF1R	protein_coding
2731.03	-1.11746	0.0405203	-27.5778	2.06e-167	5.13e-165	ENSG00000118971.8_6	CCND2	protein_coding
26.0971	-1.11757	0.372404	-3.00096	0.00269126	0.0119823	ENSG00000103855.18_4	CD276	protein_coding
224.187	-1.12701	0.127457	-8.84227	9.38e-19	2.18e-17	ENSG00000120913.23_6	PDLIM2	protein_coding
17.3225	-1.12715	0.431602	-2.61156	0.009013	0.0340182	ENSG00000110944.9_4	IL23A	protein_coding
18.8163	-1.12901	0.411192	-2.74571	0.00603809	0.0241068	ENSG00000233058.2_7	LINC00884	lncRNA
54.4737	-1.12942	0.24051	-4.69594	2.65e-06	2.2e-05	ENSG00000121236.21_6	TRIM6	protein_coding
17.5054	-1.12989	0.434091	-2.60289	0.00924429	0.0347616	ENSG00000248323.7_9	LUCAT1	lncRNA
16.2762	-1.13214	0.448269	-2.52557	0.0115509	0.0420588	ENSG00000270069.1_8	MIR222HG	lncRNA
80.8061	-1.13742	0.207524	-5.48093	4.23e-08	4.41e-07	ENSG00000072134.15_8	EPN2	protein_coding
199.713	-1.13871	0.129103	-8.82017	1.14e-18	2.64e-17	ENSG00000264522.6_5	OTUD7B	protein_coding
16.0381	-1.13995	0.464816	-2.45247	0.0141877	0.0498212	ENSG00000161860.8_7	SYCE2	protein_coding
17.755	-1.1413	0.426453	-2.67626	0.00744489	0.0288526	ENSG00000234043.3_4	NUDT9P1	processed_pseudogene
1035.24	-1.14199	0.056772	-20.1154	5.4e-90	6.74e-88	ENSG00000170017.12_6	ALCAM	protein_coding
18.9484	-1.14208	0.433619	-2.63384	0.00844248	0.0322156	ENSG00000234062.8_8	AL390879.1	transcribed_unprocessed_pseudogene
959.273	-1.14284	0.0588377	-19.4236	4.88e-84	5.57e-82	ENSG00000142227.11_5	EMP3	protein_coding
572.055	-1.14289	0.083781	-13.6414	2.27e-42	1.2e-40	ENSG00000105875.14_8	WDR91	protein_coding
25.0583	-1.14313	0.353117	-3.23725	0.00120686	0.00593174	ENSG00000272145.1_6	NFYC-AS1	lncRNA
706.146	-1.14586	0.177147	-6.46844	9.9e-11	1.35e-09	ENSG00000125733.18_7	TRIP10	protein_coding
153.183	-1.14871	0.161847	-7.09751	1.27e-12	2.02e-11	ENSG00000120949.15_4	TNFRSF8	protein_coding
238.266	-1.15293	0.118614	-9.72006	2.48e-22	6.7e-21	ENSG00000135842.17_6	NIBAN1	protein_coding
166.02	-1.153	0.13794	-8.35872	6.34e-17	1.34e-15	ENSG00000182010.11_5	RTKN2	protein_coding
33.9617	-1.15596	0.310209	-3.72639	0.000194239	0.00115061	ENSG00000143570.18_7	SLC39A1	protein_coding
45.5593	-1.16067	0.271281	-4.27848	1.88e-05	0.000136977	ENSG00000131187.9_3	F12	protein_coding
25.8107	-1.16087	0.361281	-3.21321	0.00131261	0.00638616	ENSG00000143891.17_6	GALM	protein_coding
118.616	-1.16153	0.172458	-6.73516	1.64e-11	2.38e-10	ENSG00000104936.18_6	DMPK	protein_coding
49.6496	-1.16185	0.255228	-4.55223	5.31e-06	4.2e-05	ENSG00000141314.13_6	RHBDL3	protein_coding
26.3935	-1.16299	0.364688	-3.18901	0.00142761	0.00688494	ENSG00000186529.16_7	CYP4F3	protein_coding
34.6548	-1.16514	0.335006	-3.47798	0.000505205	0.00272801	ENSG00000236200.6_8	KDM4A-AS1	lncRNA
24.2123	-1.16579	0.400755	-2.90899	0.003626	0.0155848	ENSG00000164626.9_5	KCNK5	protein_coding
21.7156	-1.16795	0.381616	-3.06054	0.00220939	0.0101507	ENSG00000230521.1_5	AL645929.1	unprocessed_pseudogene
27.646	-1.16849	0.343457	-3.40215	0.000668576	0.00350611	ENSG00000099338.23_7	CATSPERG	protein_coding
14.6409	-1.16994	0.457126	-2.55935	0.0104868	0.0386842	ENSG00000176092.15_8	CRYBG2	protein_coding
98.5672	-1.17082	0.183593	-6.37728	1.8e-10	2.39e-09	ENSG00000214530.9_8	STARD10	protein_coding
25.8234	-1.17107	0.345354	-3.39093	0.000696548	0.00363751	ENSG00000229127.2_8	KANSL1L-AS1	lncRNA
14.2235	-1.17505	0.477579	-2.46044	0.0138766	0.0488563	ENSG00000273002.1_7	AL355388.1	lncRNA
68.3784	-1.17642	0.22344	-5.26504	1.4e-07	1.37e-06	ENSG00000103647.13_6	CORO2B	protein_coding
18.3052	-1.17849	0.411367	-2.86481	0.00417257	0.017643	ENSG00000141655.17_5	TNFRSF11A	protein_coding
154.239	-1.17918	0.147186	-8.01149	1.13e-15	2.2e-14	ENSG00000198369.10_7	SPRED2	protein_coding
16.9811	-1.18383	0.469082	-2.52372	0.0116121	0.0422375	ENSG00000074966.11_5	TXK	protein_coding
14.6643	-1.18436	0.472424	-2.50698	0.0121766	0.0439157	ENSG00000140939.14_6	NOL3	protein_coding
452.775	-1.18497	0.0854789	-13.8628	1.06e-43	5.85e-42	ENSG00000242265.5_5	PEG10	protein_coding
153.658	-1.18759	0.143162	-8.29543	1.08e-16	2.24e-15	ENSG00000159216.18_7	RUNX1	protein_coding
252.393	-1.18773	0.112853	-10.5246	6.66e-26	2.12e-24	ENSG00000165929.13_6	TC2N	protein_coding
20.0267	-1.18813	0.403723	-2.94293	0.00325122	0.0141586	ENSG00000239636.1_7	AC004865.2	lncRNA
55.4906	-1.19011	0.273432	-4.35248	1.35e-05	0.000100025	ENSG00000088882.8_5	CPXM1	protein_coding
14.7402	-1.19106	0.464103	-2.56637	0.010277	0.0380226	ENSG00000227262.3_3	HCG4B	unprocessed_pseudogene
20.9448	-1.1917	0.412387	-2.88976	0.00385532	0.0164369	ENSG00000158555.15_6	GDPD5	protein_coding
17.9774	-1.19193	0.441817	-2.69779	0.00698024	0.0272576	ENSG00000263235.1_7	AC006111.2	lncRNA
73.3166	-1.19393	0.225225	-5.30105	1.15e-07	1.14e-06	ENSG00000163568.15_6	AIM2	protein_coding
159.091	-1.1946	0.144347	-8.27586	1.28e-16	2.63e-15	ENSG00000137198.10_4	GMPR	protein_coding
248.896	-1.19551	0.122772	-9.73768	2.08e-22	5.66e-21	ENSG00000141837.21_6	CACNA1A	protein_coding
74.0193	-1.19584	0.217898	-5.48805	4.06e-08	4.25e-07	ENSG00000161638.11_6	ITGA5	protein_coding
32.5579	-1.19811	0.338483	-3.53964	0.00040067	0.00221351	ENSG00000287789.1_1	AL158136.1	lncRNA
154.722	-1.19982	0.159112	-7.54074	4.67e-14	8.33e-13	ENSG00000062282.15_8	DGAT2	protein_coding
248.96	-1.20059	0.120537	-9.96037	2.27e-23	6.47e-22	ENSG00000103942.13_7	HOMER2	protein_coding
53.2441	-1.20272	0.242488	-4.9599	7.05e-07	6.31e-06	ENSG00000099985.4_5	OSM	protein_coding
85.7841	-1.20726	0.191862	-6.29232	3.13e-10	4.05e-09	ENSG00000177842.12_5	ZNF620	protein_coding
16.0921	-1.20815	0.48949	-2.46819	0.01358	0.0479625	ENSG00000138587.6_5	MNS1	protein_coding
201.919	-1.20993	0.125083	-9.67307	3.92e-22	1.06e-20	ENSG00000069399.15_6	BCL3	protein_coding
232.875	-1.21063	0.127081	-9.52645	1.63e-21	4.25e-20	ENSG00000124508.17_8	BTN2A2	protein_coding
22.2241	-1.21111	0.388585	-3.11673	0.0018287	0.00859768	ENSG00000142235.11_8	LMTK3	protein_coding
19.4296	-1.2115	0.427311	-2.83518	0.00458005	0.0190795	ENSG00000151778.11_4	SERP2	protein_coding
20.588	-1.21197	0.40154	-3.0183	0.00254197	0.0114114	ENSG00000228302.2_8	AL512770.1	lncRNA
26.6813	-1.21415	0.348783	-3.48111	0.000499343	0.00270054	ENSG00000196730.13_5	DAPK1	protein_coding
22.9779	-1.21476	0.384725	-3.15747	0.00159144	0.00758702	ENSG00000115738.10_5	ID2	protein_coding
2522.41	-1.22004	0.0408048	-29.8993	2.01e-196	6.75e-194	ENSG00000184588.18_7	PDE4B	protein_coding
92.0902	-1.22331	0.193919	-6.30835	2.82e-10	3.67e-09	ENSG00000140398.14_5	NEIL1	protein_coding
13.468	-1.22407	0.485522	-2.52114	0.0116974	0.0425301	ENSG00000225331.1_6	LINC01678	lncRNA
50.6259	-1.22439	0.26018	-4.70595	2.53e-06	2.09e-05	ENSG00000188389.11_8	PDCD1	protein_coding
28.7456	-1.22832	0.349219	-3.51733	0.000435916	0.00238708	ENSG00000009724.17_5	MASP2	protein_coding
59.525	-1.23791	0.243106	-5.09206	3.54e-07	3.29e-06	ENSG00000165617.14_8	DACT1	protein_coding
145.28	-1.238	0.165782	-7.46764	8.16e-14	1.43e-12	ENSG00000050344.9_4	NFE2L3	protein_coding
218.845	-1.23833	0.127994	-9.67485	3.86e-22	1.04e-20	ENSG00000151612.18_9	ZNF827	protein_coding
32.5441	-1.23852	0.323999	-3.82262	0.000132042	0.000813353	ENSG00000060558.4_4	GNA15	protein_coding
27.8262	-1.24702	0.355525	-3.50755	0.000452247	0.00246645	ENSG00000164070.12_5	HSPA4L	protein_coding
16.8441	-1.2498	0.440715	-2.83585	0.00457035	0.0190482	ENSG00000260261.2_8	AC124944.2	transcribed_unprocessed_pseudogene
118.374	-1.25226	0.173169	-7.2314	4.78e-13	7.88e-12	ENSG00000074660.16_7	SCARF1	protein_coding
27.0522	-1.25356	0.349682	-3.58486	0.000337261	0.00190355	ENSG00000106538.10_5	RARRES2	protein_coding
40.2931	-1.2546	0.310368	-4.04228	5.29e-05	0.000354164	ENSG00000283787.1_3	PRR33	protein_coding
15.5445	-1.25516	0.466366	-2.69137	0.00711593	0.0277254	ENSG00000188676.13_4	IDO2	protein_coding
430.481	-1.2561	0.0970121	-12.9479	2.42e-38	1.13e-36	ENSG00000124942.14_9	AHNAK	protein_coding
27.8994	-1.25876	0.342595	-3.67419	0.000238601	0.00138797	ENSG00000257285.6_7	AL132780.1	lncRNA
32.2289	-1.26014	0.316647	-3.97963	6.9e-05	0.000450424	ENSG00000274925.1_6	ZKSCAN2-DT	lncRNA
103.96	-1.26166	0.177505	-7.10774	1.18e-12	1.89e-11	ENSG00000135378.4_4	PRRG4	protein_coding
447.255	-1.26225	0.0852057	-14.8141	1.19e-49	7.54e-48	ENSG00000163785.12_6	RYK	protein_coding
270.673	-1.26434	0.112291	-11.2595	2.08e-29	7.35e-28	ENSG00000088256.9_4	GNA11	protein_coding
117.466	-1.26613	0.175359	-7.22021	5.19e-13	8.53e-12	ENSG00000147642.17_9	SYBU	protein_coding
88.2371	-1.26629	0.190862	-6.63461	3.25e-11	4.62e-10	ENSG00000104093.13_6	DMXL2	protein_coding
19.8875	-1.2664	0.406786	-3.11318	0.00185083	0.00868147	ENSG00000177045.10_8	SIX5	protein_coding
19.2256	-1.27534	0.405915	-3.14189	0.00167863	0.00795924	ENSG00000109654.15_6	TRIM2	protein_coding
210.953	-1.27666	0.126008	-10.1316	4e-24	1.17e-22	ENSG00000107679.14_4	PLEKHA1	protein_coding
401.862	-1.28073	0.0913673	-14.0174	1.22e-44	6.9e-43	ENSG00000141506.13_6	PIK3R5	protein_coding
76.8481	-1.28281	0.442617	-2.89825	0.00375253	0.0160417	ENSG00000160712.13_5	IL6R	protein_coding
12.7835	-1.28656	0.504843	-2.54845	0.0108204	0.0397636	ENSG00000246790.2_7	AP000977.1	lncRNA
168.59	-1.28884	0.157932	-8.16073	3.33e-16	6.67e-15	ENSG00000205038.12_7	PKHD1L1	protein_coding
34.9703	-1.28918	0.302833	-4.25706	2.07e-05	0.000149285	ENSG00000179750.16_5	APOBEC3B	protein_coding
15.6067	-1.29215	0.519089	-2.48927	0.0128005	0.0456492	ENSG00000171790.15_4	SLFNL1	protein_coding
29.3357	-1.29239	0.346447	-3.7304	0.00019118	0.00113441	ENSG00000272455.1_7	AL391244.2	lncRNA
14.1535	-1.29314	0.494416	-2.61548	0.00891017	0.0336939	ENSG00000104938.17_5	CLEC4M	protein_coding
482.762	-1.29459	0.0835392	-15.4968	3.65e-54	2.56e-52	ENSG00000102962.5_4	CCL22	protein_coding
15.6754	-1.29546	0.476606	-2.71809	0.00656603	0.0258657	ENSG00000186026.7_5	ZNF284	protein_coding
301.123	-1.29682	0.10884	-11.9149	9.9e-33	4.01e-31	ENSG00000049089.15_9	COL9A2	protein_coding
48.9712	-1.29939	0.266034	-4.88428	1.04e-06	9.12e-06	ENSG00000144824.21_8	PHLDB2	protein_coding
12.9447	-1.30214	0.496188	-2.62428	0.00868311	0.0329637	ENSG00000269243.1_7	AC008894.2	lncRNA
40.2406	-1.30737	0.298613	-4.37816	1.2e-05	8.96e-05	ENSG00000050327.15_6	ARHGEF5	protein_coding
17.2767	-1.30997	0.458885	-2.85468	0.00430805	0.0181193	ENSG00000141576.16_7	RNF157	protein_coding
145.832	-1.31091	0.2882	-4.54861	5.4e-06	4.27e-05	ENSG00000136052.9_7	SLC41A2	protein_coding
677.441	-1.32031	0.0759673	-17.38	1.17e-67	1.02e-65	ENSG00000119772.16_5	DNMT3A	protein_coding
81.9722	-1.32277	0.202142	-6.54377	6e-11	8.38e-10	ENSG00000120832.10_8	MTERF2	protein_coding
47.1535	-1.32403	0.261922	-5.05504	4.3e-07	3.95e-06	ENSG00000110876.9_3	SELPLG	protein_coding
28.0058	-1.32441	0.355473	-3.72576	0.000194727	0.00115264	ENSG00000161921.16_7	CXCL16	protein_coding
66.0822	-1.32782	0.224055	-5.92631	3.1e-09	3.62e-08	ENSG00000096093.16_5	EFHC1	protein_coding
24.701	-1.32795	0.358884	-3.70022	0.00021541	0.00126359	ENSG00000149289.11_5	ZC3H12C	protein_coding
20.6599	-1.33105	0.400477	-3.32368	0.00088839	0.00453095	ENSG00000261008.7_9	LINC01572	lncRNA
669.761	-1.33529	0.0689536	-19.3651	1.52e-83	1.72e-81	ENSG00000183742.13_6	MACC1	protein_coding
18.7382	-1.33599	0.423678	-3.15332	0.00161426	0.00768534	ENSG00000259562.2_6	AC090607.2	transcribed_processed_pseudogene
27.6045	-1.33705	0.339369	-3.93983	8.15e-05	0.000524475	ENSG00000144852.18_4	NR1I2	protein_coding
432.485	-1.33738	0.0876276	-15.2621	1.37e-52	9.22e-51	ENSG00000007237.18_8	GAS7	protein_coding
17.8154	-1.33923	0.44662	-2.99859	0.00271235	0.0120585	ENSG00000222009.8_3	BTBD19	protein_coding
22.6826	-1.33972	0.380891	-3.51733	0.000435907	0.00238708	ENSG00000172602.11_7	RND1	protein_coding
31.2572	-1.34144	0.327268	-4.09891	4.15e-05	0.000282056	ENSG00000205089.7_2	CCNI2	protein_coding
13.7081	-1.34479	0.494356	-2.72028	0.00652269	0.0257214	ENSG00000279873.2_4	LINC01126	lncRNA
30.5575	-1.35023	0.361169	-3.73851	0.000185111	0.00110441	ENSG00000050820.17_10	BCAR1	protein_coding
92.0563	-1.35025	0.192331	-7.02046	2.21e-12	3.45e-11	ENSG00000188290.11_5	HES4	protein_coding
50.2084	-1.3528	0.281332	-4.80856	1.52e-06	1.31e-05	ENSG00000108379.10_5	WNT3	protein_coding
15.0934	-1.35422	0.46933	-2.88544	0.00390865	0.0166439	ENSG00000121380.12_10	BCL2L14	protein_coding
5096.73	-1.36237	0.0297972	-45.7215	0	0	ENSG00000234883.6_5	MIR155HG	lncRNA
37.0062	-1.36398	0.316405	-4.31085	1.63e-05	0.000119527	ENSG00000124191.18_6	TOX2	protein_coding
14.3784	-1.36495	0.478145	-2.85469	0.00430793	0.0181193	ENSG00000102024.18_5	PLS3	protein_coding
29.4417	-1.36529	0.326202	-4.18539	2.85e-05	0.000199808	ENSG00000178562.18_4	CD28	protein_coding
160.08	-1.36967	0.153383	-8.92974	4.27e-19	1.01e-17	ENSG00000102265.12_4	TIMP1	protein_coding
137.927	-1.374	0.390064	-3.5225	0.000427499	0.00234614	ENSG00000143889.16_9	HNRNPLL	protein_coding
76.074	-1.37422	0.212212	-6.47569	9.44e-11	1.3e-09	ENSG00000136541.14_4	ERMN	protein_coding
11.8045	-1.3776	0.516516	-2.6671	0.00765081	0.0295458	ENSG00000242615.1_6	AC022415.2	transcribed_processed_pseudogene
14.679	-1.3798	0.518642	-2.6604	0.00780478	0.0301138	ENSG00000271576.1_7	AL359504.1	lncRNA
30.9378	-1.38726	0.353432	-3.9251	8.67e-05	0.000554749	ENSG00000232229.6_6	LINC00865	lncRNA
16.367	-1.38756	0.460921	-3.01041	0.00260898	0.0116912	ENSG00000089692.9_5	LAG3	protein_coding
41.3266	-1.38837	0.286231	-4.85052	1.23e-06	1.07e-05	ENSG00000139173.10_6	TMEM117	protein_coding
194.613	-1.3993	0.131682	-10.6264	2.25e-26	7.25e-25	ENSG00000204580.13_4	DDR1	protein_coding
15.7796	-1.40091	0.487909	-2.87125	0.00408846	0.0173306	ENSG00000121577.13_6	POPDC2	protein_coding
428.257	-1.40319	0.087538	-16.0295	7.95e-58	5.93e-56	ENSG00000196189.13_8	SEMA4A	protein_coding
13.4858	-1.4036	0.565128	-2.48368	0.0130032	0.0462381	ENSG00000142627.13_5	EPHA2	protein_coding
574.463	-1.4066	0.0794635	-17.7012	4.11e-70	3.71e-68	ENSG00000198876.13_7	DCAF12	protein_coding
18.1468	-1.41202	0.435819	-3.23993	0.0011956	0.00588798	ENSG00000227388.3_8	AL133410.1	lncRNA
10.5328	-1.41968	0.552249	-2.57072	0.0101487	0.0376198	ENSG00000101213.7_5	PTK6	protein_coding
25.757	-1.42508	0.375294	-3.79723	0.000146324	0.000890644	ENSG00000147408.14_5	CSGALNACT1	protein_coding
23.1944	-1.42676	0.39633	-3.59992	0.00031831	0.00180359	ENSG00000287778.1_1	AC006230.1	lncRNA
17.5258	-1.43774	0.430243	-3.34169	0.000832705	0.00427189	ENSG00000266651.1_7	AC093484.4	lncRNA
9.85676	-1.44344	0.578706	-2.49426	0.0126222	0.0451405	ENSG00000171860.5_6	C3AR1	protein_coding
14.4304	-1.45485	0.475641	-3.05872	0.00222285	0.010203	ENSG00000261067.7_7	AC109460.3	lncRNA
9.99695	-1.45501	0.575288	-2.52918	0.011433	0.0416641	ENSG00000237352.4_7	LINC01358	lncRNA
17.04	-1.45811	0.43875	-3.32334	0.000889476	0.00453516	ENSG00000124216.4_4	SNAI1	protein_coding
12.8021	-1.45881	0.541285	-2.69508	0.00703708	0.0274488	ENSG00000278291.1_7	AL161772.1	lncRNA
20.0774	-1.46033	0.459339	-3.17921	0.00147678	0.00707713	ENSG00000287188.1_2	AC068989.1	lncRNA
16.1364	-1.46079	0.460182	-3.17438	0.00150155	0.00718596	ENSG00000216775.3_6	AL109918.1	transcribed_unprocessed_pseudogene
35.2925	-1.464	0.31075	-4.71116	2.46e-06	2.05e-05	ENSG00000160179.18_7	ABCG1	protein_coding
20.7599	-1.46732	0.438546	-3.34588	0.000820217	0.0042165	ENSG00000173917.10_4	HOXB2	protein_coding
12.4435	-1.4693	0.536497	-2.73869	0.00616845	0.0245263	ENSG00000170608.3_5	FOXA3	protein_coding
91.7707	-1.46987	0.186865	-7.86595	3.66e-15	6.92e-14	ENSG00000132465.11_6	JCHAIN	protein_coding
25.5804	-1.47121	0.373626	-3.93765	8.23e-05	0.000528868	ENSG00000168528.12_5	SERINC2	protein_coding
19.2051	-1.47159	0.423308	-3.47641	0.000508168	0.00274317	ENSG00000089041.17_5	P2RX7	protein_coding
9.85545	-1.4716	0.592729	-2.48276	0.013037	0.0463277	ENSG00000262227.1_7	AC004771.2	lncRNA
234.556	-1.48225	0.119147	-12.4405	1.58e-35	6.95e-34	ENSG00000119508.18_4	NR4A3	protein_coding
10.7755	-1.48891	0.572073	-2.60266	0.0092504	0.0347696	ENSG00000223511.7_7	AL683807.1	lncRNA
284.529	-1.49228	0.111724	-13.3568	1.08e-40	5.46e-39	ENSG00000157978.12_4	LDLRAP1	protein_coding
11.3393	-1.50138	0.566616	-2.64974	0.00805539	0.0309508	ENSG00000104368.18_7	PLAT	protein_coding
35.9028	-1.50164	0.349219	-4.29999	1.71e-05	0.000125014	ENSG00000168386.18_6	FILIP1L	protein_coding
213.821	-1.50305	0.130897	-11.4827	1.61e-30	5.96e-29	ENSG00000183696.14_6	UPP1	protein_coding
10.1128	-1.50625	0.601367	-2.50472	0.012255	0.0441164	ENSG00000236308.1_6	AL138921.2	lncRNA
409.116	-1.51002	0.090056	-16.7676	4.21e-63	3.44e-61	ENSG00000042493.16_5	CAPG	protein_coding
11.4129	-1.51227	0.612648	-2.46842	0.0135712	0.0479454	ENSG00000225783.8_8	MIAT	lncRNA
16.9983	-1.513	0.441652	-3.42578	0.000613029	0.00324207	ENSG00000154914.17_7	USP43	protein_coding
140.275	-1.51343	0.153625	-9.85145	6.76e-23	1.88e-21	ENSG00000002587.10_7	HS3ST1	protein_coding
79.2846	-1.51491	0.203531	-7.44314	9.83e-14	1.71e-12	ENSG00000136098.17_6	NEK3	protein_coding
150.079	-1.51852	0.157542	-9.63881	5.48e-22	1.47e-20	ENSG00000165449.11_4	SLC16A9	protein_coding
62.1999	-1.51893	0.238075	-6.38003	1.77e-10	2.35e-09	ENSG00000197183.14_7	NOL4L	protein_coding
274.686	-1.51983	0.11027	-13.7828	3.23e-43	1.75e-41	ENSG00000111817.19_9	DSE	protein_coding
27.561	-1.52104	0.348167	-4.3687	1.25e-05	9.33e-05	ENSG00000196407.12_5	THEM5	protein_coding
13.3631	-1.5222	0.538746	-2.82545	0.00472146	0.0195381	ENSG00000185499.16_7	MUC1	protein_coding
56.052	-1.52566	0.243044	-6.27731	3.44e-10	4.44e-09	ENSG00000143375.15_7	CGN	protein_coding
10.0404	-1.52588	0.607271	-2.51268	0.0119818	0.0433692	ENSG00000262703.1_8	AC009121.3	lncRNA
930.711	-1.53239	0.0601733	-25.4663	4.66e-143	1.04e-140	ENSG00000188906.16_8	LRRK2	protein_coding
8.61937	-1.53318	0.620563	-2.47064	0.0134873	0.0477206	ENSG00000133055.9_6	MYBPH	protein_coding
49.6497	-1.5342	0.25799	-5.94671	2.74e-09	3.23e-08	ENSG00000188185.12_8	LINC00265	lncRNA
10.2075	-1.53506	0.567472	-2.70508	0.00682873	0.0267557	ENSG00000183722.9_8	LHFPL6	protein_coding
32.3268	-1.53515	0.364795	-4.20826	2.57e-05	0.000182829	ENSG00000135709.12_4	KIAA0513	protein_coding
88.4826	-1.54437	0.205966	-7.49817	6.47e-14	1.14e-12	ENSG00000103067.14_9	ESRP2	protein_coding
184.505	-1.54736	0.150138	-10.3062	6.6e-25	2.01e-23	ENSG00000124256.15_5	ZBP1	protein_coding
10.5962	-1.56497	0.598235	-2.61599	0.00889701	0.033666	ENSG00000264456.1_7	AC138207.4	lncRNA
27.3446	-1.57625	0.357814	-4.40521	1.06e-05	7.98e-05	ENSG00000171811.14_9	CFAP46	protein_coding
55.8156	-1.58666	0.252544	-6.28269	3.33e-10	4.31e-09	ENSG00000186818.12_6	LILRB4	protein_coding
34.0952	-1.58841	0.307642	-5.16316	2.43e-07	2.32e-06	ENSG00000105376.5_5	ICAM5	protein_coding
142.746	-1.58944	0.160878	-9.87973	5.1e-23	1.43e-21	ENSG00000131669.10_5	NINJ1	protein_coding
35.6251	-1.59067	0.309055	-5.14687	2.65e-07	2.51e-06	ENSG00000217801.10_7	AL390719.1	transcribed_unprocessed_pseudogene
64.106	-1.59261	0.226024	-7.04618	1.84e-12	2.9e-11	ENSG00000237499.7_9	WAKMAR2	lncRNA
16.256	-1.59283	0.450354	-3.53684	0.00040495	0.00223503	ENSG00000233834.6_3	AC005083.1	lncRNA
110.217	-1.60074	0.182037	-8.7935	1.45e-18	3.33e-17	ENSG00000100505.13_4	TRIM9	protein_coding
10.9687	-1.60907	0.566892	-2.83841	0.00453386	0.0189414	ENSG00000182508.14_5	LHFPL1	protein_coding
97.7754	-1.6235	0.189998	-8.54483	1.29e-17	2.83e-16	ENSG00000110092.4_4	CCND1	protein_coding
79.6887	-1.62396	0.202132	-8.03417	9.42e-16	1.84e-14	ENSG00000163082.10_4	SGPP2	protein_coding
24.1515	-1.6344	0.376784	-4.33776	1.44e-05	0.000106691	ENSG00000163132.8_6	MSX1	protein_coding
52.8729	-1.63534	0.25554	-6.39954	1.56e-10	2.09e-09	ENSG00000124549.14_5	BTN2A3P	transcribed_unprocessed_pseudogene
261.275	-1.63669	0.117637	-13.913	5.28e-44	2.92e-42	ENSG00000075618.18_4	FSCN1	protein_coding
13.3473	-1.64144	0.514763	-3.18872	0.00142904	0.00688802	ENSG00000185250.16_8	PPIL6	protein_coding
12.1723	-1.64168	0.534273	-3.07274	0.00212106	0.00979379	ENSG00000100628.12_5	ASB2	protein_coding
11.2892	-1.64279	0.550903	-2.98199	0.00286377	0.0126352	ENSG00000262943.7_3	ALOX12P2	transcribed_unprocessed_pseudogene
46.9438	-1.64314	0.282432	-5.81782	5.96e-09	6.77e-08	ENSG00000100154.14_8	TTC28	protein_coding
31.2148	-1.64409	0.339218	-4.84672	1.26e-06	1.09e-05	ENSG00000139112.11_5	GABARAPL1	protein_coding
138.402	-1.64428	0.16037	-10.253	1.15e-24	3.43e-23	ENSG00000104951.16_6	IL4I1	protein_coding
28.0346	-1.65309	0.348361	-4.74532	2.08e-06	1.75e-05	ENSG00000105499.14_6	PLA2G4C	protein_coding
44.0183	-1.65765	0.274951	-6.0289	1.65e-09	1.99e-08	ENSG00000234614.1_6	C2CD4D-AS1	lncRNA
20.9191	-1.66207	0.397888	-4.17723	2.95e-05	0.000206366	ENSG00000250337.7_7	PURPL	lncRNA
12.9793	-1.66741	0.51404	-3.24373	0.00117976	0.00581981	ENSG00000275180.1_7	AC048341.2	lncRNA
12.2467	-1.67023	0.521272	-3.20414	0.00135465	0.00656938	ENSG00000262714.1_7	AC007342.5	lncRNA
66.969	-1.67419	0.235784	-7.10053	1.24e-12	1.98e-11	ENSG00000248890.2_8	HHIP-AS1	lncRNA
37.1671	-1.67919	0.573537	-2.92777	0.00341397	0.0147789	ENSG00000180914.10_4	OXTR	protein_coding
9.50115	-1.69159	0.623185	-2.71443	0.00663903	0.0260944	ENSG00000213760.10_4	ATP6V1G2	protein_coding
11.169	-1.69255	0.547498	-3.09142	0.00199198	0.00927874	ENSG00000245248.8_8	USP2-AS1	lncRNA
32.1569	-1.69845	0.324822	-5.22886	1.71e-07	1.65e-06	ENSG00000285844.2_4	FO393414.3	lncRNA
197.235	-1.70444	0.12998	-13.1131	2.77e-39	1.33e-37	ENSG00000184226.15_8	PCDH9	protein_coding
88.0041	-1.71854	0.232547	-7.39008	1.47e-13	2.52e-12	ENSG00000143545.10_6	RAB13	protein_coding
79.1167	-1.72018	0.212437	-8.09736	5.62e-16	1.11e-14	ENSG00000002745.13_5	WNT16	protein_coding
13.4713	-1.72089	0.523562	-3.28688	0.00101302	0.00508199	ENSG00000046604.13_4	DSG2	protein_coding
420.534	-1.72494	0.0898293	-19.2024	3.53e-82	3.9e-80	ENSG00000167604.14_8	NFKBID	protein_coding
136.246	-1.72943	0.165604	-10.4432	1.57e-25	4.96e-24	ENSG00000188211.9_4	NCR3LG1	protein_coding
1266.12	-1.73182	0.0550483	-31.46	3.06e-217	1.16e-214	ENSG00000226979.8_4	LTA	protein_coding
35.6444	-1.7369	0.318412	-5.45487	4.9e-08	5.07e-07	ENSG00000133321.11_5	PLAAT4	protein_coding
10.3879	-1.74094	0.639781	-2.72115	0.00650547	0.0256619	ENSG00000173208.4_5	ABCD2	protein_coding
10.5699	-1.74458	0.563731	-3.0947	0.00197013	0.00918918	ENSG00000207721.1	MIR186	miRNA
306.675	-1.7483	0.112599	-15.5267	2.29e-54	1.62e-52	ENSG00000105246.6_4	EBI3	protein_coding
99.4006	-1.75347	0.185936	-9.43051	4.08e-21	1.05e-19	ENSG00000163704.12_5	PRRT3	protein_coding
7.94209	-1.75443	0.663163	-2.64555	0.00815585	0.0312611	ENSG00000092969.12_6	TGFB2	protein_coding
20.4452	-1.75602	0.404167	-4.34479	1.39e-05	0.000103509	ENSG00000186187.12_7	ZNRF1	protein_coding
16.3344	-1.75872	0.492451	-3.57136	0.000355129	0.00198961	ENSG00000118777.12_8	ABCG2	protein_coding
8.82781	-1.75897	0.711644	-2.4717	0.0134471	0.0476129	ENSG00000165568.18_6	AKR1E2	protein_coding
148.841	-1.76173	0.153662	-11.4649	1.98e-30	7.26e-29	ENSG00000162512.16_7	SDC3	protein_coding
20.8737	-1.76265	0.416804	-4.22898	2.35e-05	0.000168219	ENSG00000260583.1_7	AP000223.1	lncRNA
56.8547	-1.77438	0.270297	-6.56455	5.22e-11	7.33e-10	ENSG00000147883.12_6	CDKN2B	protein_coding
19.9087	-1.77899	0.436039	-4.07989	4.51e-05	0.000304853	ENSG00000253824.2_8	AP003472.1	lncRNA
7.30266	-1.7791	0.710192	-2.5051	0.0122416	0.0441164	ENSG00000125531.7_7	FNDC11	protein_coding
236.238	-1.78316	0.128115	-13.9185	4.89e-44	2.71e-42	ENSG00000102471.14_6	NDFIP2	protein_coding
11.2805	-1.78409	0.543394	-3.28324	0.00102622	0.0051423	ENSG00000152939.17_8	MARVELD2	protein_coding
8.71726	-1.78503	0.63312	-2.81942	0.00481112	0.0198433	ENSG00000122786.20_8	CALD1	protein_coding
17.4602	-1.78733	0.439157	-4.06991	4.7e-05	0.00031698	ENSG00000197182.14_5	MIRLET7BHG	lncRNA
8.63391	-1.79017	0.681695	-2.62606	0.00863801	0.0328353	ENSG00000169752.17_6	NRG4	protein_coding
7.51017	-1.79173	0.682622	-2.62478	0.00867048	0.0329266	ENSG00000230896.1_8	AL604028.1	lncRNA
37.0743	-1.80826	0.323353	-5.59221	2.24e-08	2.4e-07	ENSG00000135925.9_6	WNT10A	protein_coding
9.36071	-1.80878	0.633294	-2.85614	0.00428829	0.0180623	ENSG00000181856.15_4	SLC2A4	protein_coding
9.96724	-1.81504	0.594738	-3.05183	0.0022745	0.0103928	ENSG00000107014.9_5	RLN2	protein_coding
9.34644	-1.81736	0.63667	-2.85447	0.00431082	0.0181266	ENSG00000174473.16_4	GALNTL6	protein_coding
17.0899	-1.81785	0.495356	-3.66979	0.000242748	0.00141069	ENSG00000221955.10_5	SLC12A8	protein_coding
33.6787	-1.81908	0.325476	-5.589	2.28e-08	2.44e-07	ENSG00000154263.17_5	ABCA10	protein_coding
2944.49	-1.8263	0.0352013	-51.8818	0	0	ENSG00000124491.16_4	F13A1	protein_coding
9.74585	-1.83792	0.601303	-3.05656	0.00223895	0.0102649	ENSG00000166341.8_5	DCHS1	protein_coding
41.3614	-1.84155	0.289589	-6.35919	2.03e-10	2.67e-09	ENSG00000121594.12_6	CD80	protein_coding
9.95918	-1.84306	0.598732	-3.07827	0.00208207	0.00963922	ENSG00000250831.1_7	AC074131.1	lncRNA
7.29755	-1.84828	0.691933	-2.67118	0.00755848	0.0292322	ENSG00000210174.1	MT-TR	Mt_tRNA
31.7881	-1.85164	0.369278	-5.01422	5.32e-07	4.84e-06	ENSG00000225342.2_8	LRRK2-DT	lncRNA
55.7055	-1.85984	0.24932	-7.45964	8.68e-14	1.52e-12	ENSG00000188379.7_4	IFNA2	protein_coding
11.0724	-1.86515	0.57056	-3.26899	0.00107933	0.00538522	ENSG00000236453.5_4	AC003092.1	lncRNA
8.37047	-1.87254	0.659343	-2.84001	0.00451128	0.018856	ENSG00000118976.5_4	OTUD4P1	processed_pseudogene
7.20263	-1.87352	0.742332	-2.52383	0.0116083	0.0422323	ENSG00000259287.2_8	AC010809.1	lncRNA
6.07375	-1.89753	0.758942	-2.50023	0.0124112	0.0445868	ENSG00000139572.4_5	GPR84	protein_coding
7.06706	-1.89839	0.761178	-2.49401	0.0126309	0.0451624	ENSG00000253842.2_8	AP003472.2	lncRNA
37.2283	-1.92136	0.310396	-6.19001	6.02e-10	7.61e-09	ENSG00000254166.3_8	CASC19	lncRNA
153.27	-1.92271	0.154301	-12.4608	1.22e-35	5.4e-34	ENSG00000184371.14_7	CSF1	protein_coding
28.0371	-1.92273	0.390144	-4.92826	8.3e-07	7.37e-06	ENSG00000138755.6_5	CXCL9	protein_coding
7.56266	-1.92866	0.70612	-2.73135	0.00630758	0.0249885	ENSG00000003096.14_6	KLHL13	protein_coding
19.2837	-1.93116	0.479933	-4.02381	5.73e-05	0.000379944	ENSG00000275832.5_4	ARHGAP23	protein_coding
27.1136	-1.9381	0.360658	-5.37378	7.71e-08	7.81e-07	ENSG00000260196.1_6	AC124798.1	lncRNA
22.804	-1.93996	0.418736	-4.6329	3.61e-06	2.92e-05	ENSG00000137331.12_5	IER3	protein_coding
16.409	-1.94937	0.475847	-4.09663	4.19e-05	0.000284634	ENSG00000176105.14_6	YES1	protein_coding
6.36886	-1.94966	0.783792	-2.48747	0.0128655	0.0458191	ENSG00000249574.1_3	AC226118.1	lncRNA
37.9015	-1.95669	0.313296	-6.24549	4.22e-10	5.39e-09	ENSG00000108821.14_5	COL1A1	protein_coding
19.9825	-1.95963	0.42868	-4.57132	4.85e-06	3.86e-05	ENSG00000225556.1_3	C2CD4D	protein_coding
19.5617	-1.96077	0.45031	-4.35426	1.34e-05	9.93e-05	ENSG00000136960.12_8	ENPP2	protein_coding
6.34142	-1.99309	0.802614	-2.48324	0.0130192	0.046276	ENSG00000273443.1_7	AL645608.8	lncRNA
7.2317	-2.01955	0.779718	-2.5901	0.00959475	0.0359017	ENSG00000225806.8_10	AL121917.1	lncRNA
73.5482	-2.02355	0.225692	-8.96599	3.08e-19	7.32e-18	ENSG00000169245.6_5	CXCL10	protein_coding
5.46115	-2.02819	0.823375	-2.46326	0.0137678	0.0485026	ENSG00000227053.1_7	MUC12-AS1	lncRNA
45.6404	-2.03782	0.28768	-7.08365	1.4e-12	2.23e-11	ENSG00000168758.11_6	SEMA4C	protein_coding
47.121	-2.03982	0.285041	-7.15625	8.29e-13	1.34e-11	ENSG00000186827.11_5	TNFRSF4	protein_coding
11.9238	-2.04756	0.555377	-3.68679	0.000227098	0.00132503	ENSG00000224614.2_7	TNK2-AS1	lncRNA
10.6098	-2.05337	0.587448	-3.49541	0.000473335	0.00257103	ENSG00000163814.8_6	CDCP1	protein_coding
12.3595	-2.05647	0.551371	-3.72974	0.000191681	0.00113661	ENSG00000235280.2_8	MCF2L-AS1	lncRNA
88.1704	-2.06028	0.198781	-10.3645	3.59e-25	1.11e-23	ENSG00000227502.3_7	MROCKI	lncRNA
7.98832	-2.10109	0.713854	-2.94331	0.00324726	0.0141449	ENSG00000261360.1_7	AC010491.1	lncRNA
41.9464	-2.10962	0.315051	-6.69612	2.14e-11	3.09e-10	ENSG00000006453.14_6	BAIAP2L1	protein_coding
836.684	-2.11643	0.0715567	-29.577	2.95e-192	9.73e-190	ENSG00000090104.12_4	RGS1	protein_coding
17.0758	-2.1257	0.471949	-4.50409	6.67e-06	5.18e-05	ENSG00000282419.3_6	TEX13D	protein_coding
168.696	-2.12649	0.147779	-14.3896	6.01e-47	3.56e-45	ENSG00000074416.14_10	MGLL	protein_coding
5.23821	-2.13018	0.847915	-2.51225	0.0119964	0.0434091	ENSG00000244945.1_7	AC136604.2	lncRNA
1389.31	-2.13787	0.0543852	-39.3097	0	0	ENSG00000100906.11_4	NFKBIA	protein_coding
9.78576	-2.14642	0.62535	-3.43235	0.000598371	0.00317706	ENSG00000174946.7_6	GPR171	protein_coding
25.3934	-2.15753	0.390899	-5.51941	3.4e-08	3.57e-07	ENSG00000132688.11_5	NES	protein_coding
10.9515	-2.16222	0.607855	-3.55714	0.000374919	0.00208842	ENSG00000253549.6_8	CA3-AS1	lncRNA
6.24563	-2.16449	0.819771	-2.64036	0.00828181	0.0316952	ENSG00000105642.15_9	KCNN1	protein_coding
195.616	-2.16646	0.149323	-14.5086	1.07e-47	6.53e-46	ENSG00000163563.8_6	MNDA	protein_coding
5.27825	-2.16869	0.83905	-2.58469	0.00974657	0.0363141	ENSG00000261251.1_6	Z97055.2	lncRNA
247.35	-2.17384	0.131525	-16.528	2.31e-61	1.83e-59	ENSG00000257242.8_8	LINC01619	lncRNA
561.312	-2.17395	0.0912861	-23.8147	2.35e-125	4.72e-123	ENSG00000160789.20_6	LMNA	protein_coding
8.7899	-2.17977	0.661374	-3.29582	0.000981364	0.0049459	ENSG00000229431.1_7	MED8-AS1	lncRNA
5.9114	-2.1878	0.836129	-2.61658	0.00888145	0.0336144	ENSG00000186075.12_3	ZPBP2	protein_coding
12.3535	-2.19227	0.579139	-3.78538	0.000153471	0.000930578	ENSG00000155367.15_5	PPM1J	protein_coding
42.2762	-2.19736	0.297245	-7.39241	1.44e-13	2.48e-12	ENSG00000120337.8_4	TNFSF18	protein_coding
7.88119	-2.19847	0.716164	-3.06978	0.00214213	0.00988323	ENSG00000120659.15_4	TNFSF11	protein_coding
30.378	-2.19869	0.350156	-6.27918	3.4e-10	4.4e-09	ENSG00000158286.13_4	RNF207	protein_coding
15.5495	-2.20347	0.515222	-4.27674	1.9e-05	0.000137992	ENSG00000141738.14_6	GRB7	protein_coding
7.38553	-2.21094	0.785084	-2.81618	0.00485988	0.0199925	ENSG00000169884.14_6	WNT10B	protein_coding
19.2735	-2.21143	0.441788	-5.00564	5.57e-07	5.04e-06	ENSG00000138678.11_4	GPAT3	protein_coding
11.1375	-2.21637	0.600582	-3.69038	0.000223922	0.00130825	ENSG00000166592.12_8	RRAD	protein_coding
10.7342	-2.21849	0.601221	-3.68998	0.000224276	0.00130988	ENSG00000164078.13_6	MST1R	protein_coding
88.5647	-2.22854	0.216974	-10.271	9.52e-25	2.86e-23	ENSG00000134460.18_8	IL2RA	protein_coding
5.36112	-2.25787	0.908858	-2.4843	0.0129808	0.0461678	ENSG00000099994.11_4	SUSD2	protein_coding
51.1596	-2.29026	0.296116	-7.73432	1.04e-14	1.91e-13	ENSG00000120833.14_8	SOCS2	protein_coding
1105.52	-2.30649	0.0606062	-38.057	0	0	ENSG00000056558.11_5	TRAF1	protein_coding
21.0456	-2.31099	0.421033	-5.48886	4.05e-08	4.23e-07	ENSG00000065717.15_7	TLE2	protein_coding
6.21013	-2.31473	0.852413	-2.71551	0.00661741	0.0260211	ENSG00000137968.16_4	SLC44A5	protein_coding
5.63839	-2.31955	0.846654	-2.73967	0.00615017	0.024476	ENSG00000287382.1_2	AC110611.2	lncRNA
5.77755	-2.32237	0.818126	-2.83864	0.00453059	0.0189322	ENSG00000137261.14_6	KIAA0319	protein_coding
121.447	-2.34049	0.192323	-12.1696	4.51e-34	1.93e-32	ENSG00000198734.12_5	F5	protein_coding
12.0798	-2.34606	0.55366	-4.23737	2.26e-05	0.000162392	ENSG00000271615.1_4	ACTG1P22	transcribed_processed_pseudogene
4.50079	-2.34611	0.940544	-2.49442	0.0126165	0.0451329	ENSG00000159403.11	C1R	protein_coding
407.422	-2.35399	0.0984455	-23.9116	2.32e-126	4.76e-124	ENSG00000090339.9_4	ICAM1	protein_coding
112.666	-2.37234	0.208272	-11.3905	4.66e-30	1.68e-28	ENSG00000118523.6_5	CCN2	protein_coding
7.29703	-2.37633	0.729047	-3.2595	0.00111608	0.0055417	ENSG00000142552.8_6	RCN3	protein_coding
5.25004	-2.37709	0.863427	-2.75309	0.00590365	0.0236484	ENSG00000285763.1_3	AL358777.3	lncRNA
6.28805	-2.38819	0.807989	-2.95572	0.00311942	0.0136528	ENSG00000235795.1_6	AC093157.2	lncRNA
62.7841	-2.38984	0.247412	-9.65937	4.49e-22	1.2e-20	ENSG00000164161.10_4	HHIP	protein_coding
7.39975	-2.40298	0.729185	-3.29543	0.000982695	0.00495118	ENSG00000198216.12_7	CACNA1E	protein_coding
44.3351	-2.40807	0.306485	-7.85705	3.93e-15	7.41e-14	ENSG00000245648.2_7	AC022075.1	lncRNA
5.38752	-2.40814	0.879896	-2.73685	0.006203	0.0246239	ENSG00000270419.1_4	CAHM	lncRNA
12.8357	-2.40874	0.544468	-4.42403	9.69e-06	7.35e-05	ENSG00000145103.15_8	ILDR1	protein_coding
14.1291	-2.41102	0.516206	-4.67066	3e-06	2.46e-05	ENSG00000138083.5_4	SIX3	protein_coding
2785.49	-2.41289	0.0396511	-60.8531	0	0	ENSG00000118503.15_8	TNFAIP3	protein_coding
6.21181	-2.43885	0.812015	-3.00346	0.0026693	0.0119095	ENSG00000167617.3_5	CDC42EP5	protein_coding
2283.33	-2.45224	0.0435545	-56.3028	0	0	ENSG00000023445.16_5	BIRC3	protein_coding
22.6353	-2.47802	0.425982	-5.81718	5.98e-09	6.79e-08	ENSG00000213949.10_7	ITGA1	protein_coding
8.42249	-2.49061	0.712667	-3.49478	0.000474453	0.0025755	ENSG00000111261.14_7	MANSC1	protein_coding
5.02398	-2.51687	0.923469	-2.72545	0.00642131	0.02537	ENSG00000231947.1_4	MTND2P24	processed_pseudogene
6.86947	-2.5223	0.764962	-3.29729	0.000976231	0.00492572	ENSG00000231090.2_8	MIR4422HG	lncRNA
17.2049	-2.52791	0.521035	-4.8517	1.22e-06	1.07e-05	ENSG00000155966.14_6	AFF2	protein_coding
4.9977	-2.53712	0.923672	-2.74677	0.0060185	0.0240396	ENSG00000272037.1_6	AP002907.1	lncRNA
5.43268	-2.53903	0.896567	-2.83194	0.00462661	0.0192368	ENSG00000266976.3_6	AC079466.1	lncRNA
100.996	-2.55356	0.198759	-12.8475	8.88e-38	4.07e-36	ENSG00000008283.16_6	CYB561	protein_coding
7.36938	-2.5718	0.769549	-3.34196	0.000831879	0.00427026	ENSG00000205517.12_7	RGL3	protein_coding
7.48797	-2.58118	0.747401	-3.45354	0.00055327	0.00296101	ENSG00000115155.18_7	OTOF	protein_coding
4.44593	-2.58646	1.01932	-2.53744	0.0111667	0.0408042	ENSG00000246985.8_8	SOCS2-AS1	lncRNA
10.504	-2.5989	0.632444	-4.10929	3.97e-05	0.000270731	ENSG00000127951.7_6	FGL2	protein_coding
215.093	-2.60509	0.139176	-18.7179	3.54e-78	3.65e-76	ENSG00000031081.11_6	ARHGAP31	protein_coding
4.59774	-2.64234	0.966057	-2.73518	0.00623454	0.024716	ENSG00000171714.12_4	ANO5	protein_coding
176.812	-2.65471	0.151154	-17.563	4.73e-69	4.22e-67	ENSG00000157557.13_7	ETS2	protein_coding
5.1703	-2.67092	0.908738	-2.93915	0.00329115	0.014304	ENSG00000257556.2_7	LINC02298	lncRNA
12.9787	-2.68425	0.603402	-4.44853	8.65e-06	6.6e-05	ENSG00000135638.14_7	EMX1	protein_coding
13.643	-2.68817	0.586658	-4.58218	4.6e-06	3.68e-05	ENSG00000171476.22_6	HOPX	protein_coding
6.15705	-2.74234	0.822828	-3.33282	0.000859696	0.00440002	ENSG00000256039.2_7	LINC02446	lncRNA
8.32098	-2.74474	0.707788	-3.87792	0.000105355	0.000662755	ENSG00000159164.10_5	SV2A	protein_coding
32.2565	-2.74902	0.379104	-7.25135	4.13e-13	6.83e-12	ENSG00000181649.8_7	PHLDA2	protein_coding
309.18	-2.75405	0.1176	-23.4188	2.75e-121	5.17e-119	ENSG00000151651.16_7	ADAM8	protein_coding
4.96183	-2.75891	0.940906	-2.93218	0.00336591	0.0145876	ENSG00000188282.12_3	RUFY4	protein_coding
16.6122	-2.77115	1.01154	-2.73953	0.00615279	0.0244808	ENSG00000136542.9_4	GALNT5	protein_coding
12.8641	-2.79744	0.636057	-4.3981	1.09e-05	8.22e-05	ENSG00000229962.2_5	AP000221.1	lncRNA
92.0022	-2.82448	0.233298	-12.1067	9.73e-34	4.08e-32	ENSG00000186891.14_6	TNFRSF18	protein_coding
8.74747	-2.83659	0.732932	-3.8702	0.000108747	0.000682618	ENSG00000104213.13_4	PDGFRL	protein_coding
13.1865	-2.8543	0.565183	-5.05022	4.41e-07	4.05e-06	ENSG00000070182.21_8	SPTB	protein_coding
3.61887	-2.88185	1.11309	-2.58906	0.00962376	0.0359717	ENSG00000286517.1_1	AP000696.2	lncRNA
3.62843	-2.89073	1.14231	-2.5306	0.0113868	0.0415305	ENSG00000245598.6_5	DACT3-AS1	lncRNA
3.59438	-2.92602	1.18609	-2.46696	0.0136267	0.0480832	ENSG00000230630.5_9	DNM3OS	lncRNA
3.82339	-2.96938	1.09769	-2.70512	0.00682791	0.0267557	ENSG00000221869.5_4	CEBPD	protein_coding
12.2561	-2.98864	0.627332	-4.76406	1.9e-06	1.61e-05	ENSG00000154252.12_4	GAL3ST2	protein_coding
4.92897	-3.0026	0.980722	-3.06162	0.00220141	0.0101246	ENSG00000234661.2_8	CHL1-AS1	lncRNA
12.6823	-3.02154	0.617004	-4.89711	9.73e-07	8.58e-06	ENSG00000198795.11_6	ZNF521	protein_coding
99.0676	-3.02769	0.222688	-13.5961	4.22e-42	2.2e-40	ENSG00000124145.6_5	SDC4	protein_coding
65.9196	-3.04091	0.261478	-11.6297	2.91e-31	1.11e-29	ENSG00000116962.15_5	NID1	protein_coding
4.0088	-3.04523	1.07674	-2.8282	0.004681	0.0194259	ENSG00000175899.15_6	A2M	protein_coding
14.2153	-3.0632	0.595897	-5.14049	2.74e-07	2.58e-06	ENSG00000180891.13_7	CUEDC1	protein_coding
4.25721	-3.14378	1.10081	-2.85588	0.00429183	0.0180729	ENSG00000287769.1_2	AL353748.3	lncRNA
77.5465	-3.15374	0.251101	-12.5596	3.52e-36	1.57e-34	ENSG00000087085.15_9	ACHE	protein_coding
32.1603	-3.1707	0.381031	-8.32137	8.7e-17	1.81e-15	ENSG00000155962.13_6	CLIC2	protein_coding
116.558	-3.17492	0.205438	-15.4544	7.05e-54	4.91e-52	ENSG00000223914.4_8	LINC02471	lncRNA
20.4835	-3.17511	0.476463	-6.66392	2.67e-11	3.81e-10	ENSG00000125735.10_5	TNFSF14	protein_coding
4.36752	-3.18653	1.05503	-3.02034	0.00252493	0.0113554	ENSG00000224272.2_8	AC131097.2	lncRNA
62.6648	-3.19449	0.276203	-11.5657	6.15e-31	2.33e-29	ENSG00000160013.9_6	PTGIR	protein_coding
3.70064	-3.19795	1.20886	-2.64542	0.00815906	0.0312666	ENSG00000253328.2_6	SUMO2P19	unprocessed_pseudogene
49.1893	-3.21602	0.319392	-10.0692	7.56e-24	2.18e-22	ENSG00000219438.9_5	TAFA5	protein_coding
4.58232	-3.23401	1.04371	-3.09858	0.00194453	0.00908434	ENSG00000226859.1_5	LINC02051	lncRNA
25.9015	-3.27196	0.469536	-6.9685	3.2e-12	4.94e-11	ENSG00000169418.10_4	NPR1	protein_coding
3.96494	-3.28711	1.15216	-2.85301	0.00433076	0.0182017	ENSG00000173535.15_4	TNFRSF10C	protein_coding
16.4623	-3.35123	0.565946	-5.92147	3.19e-09	3.72e-08	ENSG00000137674.4_6	MMP20	protein_coding
142.04	-3.43598	0.19036	-18.0499	7.91e-73	7.46e-71	ENSG00000135046.14_5	ANXA1	protein_coding
6.98877	-3.46543	0.868369	-3.99074	6.59e-05	0.000430646	ENSG00000113302.5_4	IL12B	protein_coding
10.2726	-3.4751	1.23415	-2.81578	0.00486594	0.0200127	ENSG00000221887.6_5	HMSD	protein_coding
11.0233	-3.60351	0.705402	-5.10844	3.25e-07	3.03e-06	ENSG00000205057.5_5	CLLU1-AS1	protein_coding
15.0395	-3.63111	0.621729	-5.84034	5.21e-09	5.97e-08	ENSG00000127074.14_2	RGS13	protein_coding
22.3531	-3.64677	0.501424	-7.27282	3.52e-13	5.85e-12	ENSG00000169896.18_8	ITGAM	protein_coding
41.1959	-3.6599	0.370036	-9.89065	4.57e-23	1.29e-21	ENSG00000257127.6_6	CLLU1	lncRNA
25.2116	-3.75721	0.48844	-7.69226	1.45e-14	2.65e-13	ENSG00000061676.15_6	NCKAP1	protein_coding
40.6895	-3.77152	0.382399	-9.86276	6.04e-23	1.69e-21	ENSG00000105855.10_4	ITGB8	protein_coding
7.27339	-3.86052	0.929088	-4.15517	3.25e-05	0.000225694	ENSG00000225519.1_6	AL365434.1	lncRNA
3.63022	-3.89432	1.28529	-3.0299	0.00244632	0.0110645	ENSG00000196376.11_5	SLC35F1	protein_coding
3.74998	-3.92976	1.30594	-3.00913	0.00261993	0.0117282	ENSG00000100678.19_5	SLC8A3	protein_coding
22.1951	-3.94104	0.858403	-4.59113	4.41e-06	3.54e-05	ENSG00000138685.16_7	FGF2	protein_coding
20.0247	-3.94617	0.570492	-6.91713	4.61e-12	7.03e-11	ENSG00000187833.7_2	C2orf78	protein_coding
61.4818	-3.99146	0.515474	-7.74328	9.69e-15	1.79e-13	ENSG00000085733.16_4	CTTN	protein_coding
8.1033	-4.10158	0.907663	-4.51884	6.22e-06	4.87e-05	ENSG00000133328.4_6	PLAAT2	protein_coding
79.4705	-4.16531	0.296845	-14.032	9.94e-45	5.65e-43	ENSG00000185215.10_7	TNFAIP2	protein_coding
4.66705	-4.25791	1.2545	-3.39411	0.000688523	0.00359883	ENSG00000153993.13_4	SEMA3D	protein_coding
42.8179	-4.30042	0.412824	-10.4171	2.07e-25	6.46e-24	ENSG00000071203.9_8	MS4A12	protein_coding
15.1345	-4.43594	0.720317	-6.15832	7.35e-10	9.21e-09	ENSG00000242550.6_5	SERPINB10	protein_coding
6.30576	-4.70975	1.15466	-4.0789	4.52e-05	0.000306042	ENSG00000226097.6_4	AC099342.1	lncRNA
15.2415	-5.43201	0.92927	-5.84546	5.05e-09	5.79e-08	ENSG00000182870.8	GALNT9	protein_coding
6.51683	-5.58821	1.33766	-4.17761	2.95e-05	0.000206102	ENSG00000169429.11_5	CXCL8	protein_coding
3.53926	-5.68716	1.46484	-3.88245	0.000103409	0.00065169	ENSG00000173166.18_6	RAPH1	protein_coding
4.05529	-5.84798	1.42333	-4.10868	3.98e-05	0.000271343	ENSG00000261696.1_6	AL353732.1	lncRNA
8.32885	-5.90976	1.29053	-4.57934	4.66e-06	3.73e-05	ENSG00000256916.1_6	AP000851.1	lncRNA
4.25347	-5.94358	1.40231	-4.23843	2.25e-05	0.000161694	ENSG00000204291.11_5	COL15A1	protein_coding
8.45494	-5.95374	1.28509	-4.63294	3.61e-06	2.92e-05	ENSG00000148677.6_3	ANKRD1	protein_coding
355.487	-6.46206	0.706564	-9.14575	5.92e-20	1.47e-18	ENSG00000137673.9_5	MMP7	protein_coding
