# Supplementary material for: Viral oncogene EBNALP regulates YY1 DNA binding and alters host 3D genome organization
Source: EMBO Rep. 2025 Jan 2;26(3):810–35. doi: 10.1038/s44319-024-00357-6 (PMC11811279; doi:10.1038/s44319-024-00357-6)
Supplement: Supplementary file 3 — Source data Fig. 1 [file 44319_2024_357_MOESM3_ESM.zip › Figure 1F.xls]

## Sheet: Sheet1
				WT-1	WT-2	WT-3	LPKO-1	LPKO-2	LPKO-3
			ACOXL	0.450359	0	0.461104	0.885541	1.21778	0.896684
			BCL2L11	0.208028	0.205967	0.204257	1.00649	1.01145	0.982062
			MIR4435-2HG	0.087896	0.089714	0.107992	0.850323	1.05119	1.09849
