# Supplementary material for: Viral oncogene EBNALP regulates YY1 DNA binding and alters host 3D genome organization
Source: EMBO Rep. 2025 Jan 2;26(3):810–35. doi: 10.1038/s44319-024-00357-6 (PMC11811279; doi:10.1038/s44319-024-00357-6)
Supplement: Supplementary file 3 — Source data Fig. 1 [file 44319_2024_357_MOESM3_ESM.zip › Figure 1E.xls]

## Sheet: Sheet1
				WT-1	WT-2	WT-3	LPKO-1	LPKO-2	LPKO-3
			BIRC3	5.49842	5.45478	5.6261	0.945758	0.995686	1.05856
			BIRC2	1.73849	1.6255	1.43939	0.974919	1.06673	0.95835
			TMEM123	1.52139	1.53324	1.53986	1.01392	1.00371	0.982364
			MMP7	101.718	94.2714	85.6408	0.188686	2.14995	0.661363
			MMP20	9.63003	10.9213	5.84284	1.68316	0.661326	0.655515
