# Supplementary material for: Viral oncogene EBNALP regulates YY1 DNA binding and alters host 3D genome organization
Source: EMBO Rep. 2025 Jan 2;26(3):810–35. doi: 10.1038/s44319-024-00357-6 (PMC11811279; doi:10.1038/s44319-024-00357-6)
Supplement: Supplementary file 4 — Source data Fig. 2 [file 44319_2024_357_MOESM4_ESM.zip]

Archive with 9 entries (8 files):
- Figure 2C/
- Figure 2C/DAPI.tif
- Figure 2C/DPF2.tif
- Figure 2C/EBNALP and DPF2 overlap.tif
- Figure 2C/EBNALP.tif
- Figure 2D.pptx
- Figure 2A.xlsx
- Figure 2E_WB.pptx
- Figure 2E.xlsx
