# Supplementary material for: Viral oncogene EBNALP regulates YY1 DNA binding and alters host 3D genome organization
Source: EMBO Rep. 2025 Jan 2;26(3):810–35. doi: 10.1038/s44319-024-00357-6 (PMC11811279; doi:10.1038/s44319-024-00357-6)
Supplement: Supplementary file 4 — Source data Fig. 2 [file 44319_2024_357_MOESM4_ESM.zip › Figure 2A.xlsx]

## Sheet: Sheet1
				DPF2 ChIP-seq peak only	EBNALP ChIP-seq peak only	DPF2&EBNALP ChIP-seq overlap
				49781	2093	9626
