# Supplementary material for: Viral oncogene EBNALP regulates YY1 DNA binding and alters host 3D genome organization
Source: EMBO Rep. 2025 Jan 2;26(3):810–35. doi: 10.1038/s44319-024-00357-6 (PMC11811279; doi:10.1038/s44319-024-00357-6)
Supplement: Supplementary file 4 — Source data Fig. 2 [file 44319_2024_357_MOESM4_ESM.zip › Figure 2E.xlsx]

## Sheet: Sheet1
			HES1_P
			IgG		JF186
			Ctrl	DPF2KO	Ctrl	DPF2KO
		Rep1	0.000831	0.000688	0.141701	0.038826
		Rep2	0.001819	0.000424	0.110864	0.012526
		Rep3	0.000628	0.000322	0.141283	0.040676
			HES1_E
			IgG		JF186
			Ctrl	DPF2KO	Ctrl	DPF2KO
		Rep1	0.000204	0.000277	0.164863	0.010534
		Rep2	0.000559	0.000565	0.098308	0.016629
		Rep3	0.001685	0.001793	0.116586	0.008581
			CD21
			IgG		JF186
			Ctrl	DPF2KO	Ctrl	DPF2KO
		Rep1	0.001147	0.001048	0.114503	0.023895
		Rep2	0.0003966	0.000349	0.077497	0.023673
		Rep3	0.000656	0.000257	0.093	0.023484
			CCND2
			IgG		JF186
			Ctrl	DPF2KO	Ctrl	DPF2KO
		Rep1	0.000567	0.000601	0.183368	0.039489
		Rep2	0.000567	0.000601	0.159834	0.032677
		Rep3	0.001658	0.000405	0.1243	0.024064
