# Supplementary material for: Viral oncogene EBNALP regulates YY1 DNA binding and alters host 3D genome organization
Source: EMBO Rep. 2025 Jan 2;26(3):810–35. doi: 10.1038/s44319-024-00357-6 (PMC11811279; doi:10.1038/s44319-024-00357-6)
Supplement: Supplementary file 5 — Source data Fig. 3 [file 44319_2024_357_MOESM5_ESM.zip]

Archive with 1 entries (1 files):
- Figure 3B.xlsx
