# Supplementary material for: Viral oncogene EBNALP regulates YY1 DNA binding and alters host 3D genome organization
Source: EMBO Rep. 2025 Jan 2;26(3):810–35. doi: 10.1038/s44319-024-00357-6 (PMC11811279; doi:10.1038/s44319-024-00357-6)
Supplement: Supplementary file 5 — Source data Fig. 3 [file 44319_2024_357_MOESM5_ESM.zip › Figure 3B.xlsx]

## Sheet: Sheet1
		WT-1	WT-2	WT-3	LPKO-1	LPKO-2	LPKO-3
	PDE4B	2.32052	2.23306	2.40577	1.0292	0.949526	1.02127
	AL365434.1	21.0416	8.94865	9.57496	1.37914	1.08375	0.537113
