# Supplementary material for: Viral oncogene EBNALP regulates YY1 DNA binding and alters host 3D genome organization
Source: EMBO Rep. 2025 Jan 2;26(3):810–35. doi: 10.1038/s44319-024-00357-6 (PMC11811279; doi:10.1038/s44319-024-00357-6)
Supplement: Supplementary file 6 — Source data Fig. 4 [file 44319_2024_357_MOESM6_ESM.zip]

Archive with 10 entries (9 files):
- Figure 4D/
- Figure 4D/DAPI.tif
- Figure 4D/EBNALP.tif
- Figure 4D/YY1 and EBNALP overlap.tif
- Figure 4D/YY1.tif
- Figure 4C.pptx
- Figure 4A.xlsx
- Figure 4G.xlsx
- Figure 4H.xlsx
- Figure 4E.xlsx
