# Supplementary material for: Viral oncogene EBNALP regulates YY1 DNA binding and alters host 3D genome organization
Source: EMBO Rep. 2025 Jan 2;26(3):810–35. doi: 10.1038/s44319-024-00357-6 (PMC11811279; doi:10.1038/s44319-024-00357-6)
Supplement: Supplementary file 6 — Source data Fig. 4 [file 44319_2024_357_MOESM6_ESM.zip › Figure 4A.xlsx]

## Sheet: Sheet1
		WT-1	WT-2	WT-3	LPKO-1	LPKO-2	LPKO-3
	CCND2	2.31407	2.06579	2.12025	1.00431	0.992787	1.0029
	CD58	2.04048	2.03461	2.11487	1.16292	0.92839	0.908693
