# Supplementary material for: Viral oncogene EBNALP regulates YY1 DNA binding and alters host 3D genome organization
Source: EMBO Rep. 2025 Jan 2;26(3):810–35. doi: 10.1038/s44319-024-00357-6 (PMC11811279; doi:10.1038/s44319-024-00357-6)
Supplement: Supplementary file 6 — Source data Fig. 4 [file 44319_2024_357_MOESM6_ESM.zip › Figure 4G.xlsx]

## Sheet: Sheet1
			Ctrl				E1sg				E2sg
			Rep1	Rep2	Rep3	Rep4	Rep1	Rep2	Rep3	Rep4	Rep1	Rep2	Rep3	Rep4
		E1	0.0586959	0.0691746	0.0520403	0.0691585	0.0114267	0.0194605	0.0153834	0.0209186	0.049236	0.0589888	0.0429551	0.0525356
		E2	0.0848622	0.0918397	0.0736846	0.102238	0.052774	0.0747293	0.0435263	0.0656735	0.0327962	0.036599	0.0264261	0.0281074
		E3	0.104575	0.0958285	0.0494098	0.119061	0.0797386	0.105127	0.0354068	0.09639	0.0619836	0.0771623	0.0291163	0.0875662
		E4	0.0481647	0.0536171	0.0494098	0.061856	0.0369548	0.0575901	0.0354068	0.0548677	0.0382401	0.0468009	0.0291163	0.0384342
		E5	0.122508	0.13633	0.174858	0.161649	0.0904794	0.120963	0.089768	0.127512	0.106774	0.127704	0.0917085	0.131084
