# Supplementary material for: Viral oncogene EBNALP regulates YY1 DNA binding and alters host 3D genome organization
Source: EMBO Rep. 2025 Jan 2;26(3):810–35. doi: 10.1038/s44319-024-00357-6 (PMC11811279; doi:10.1038/s44319-024-00357-6)
Supplement: Supplementary file 6 — Source data Fig. 4 [file 44319_2024_357_MOESM6_ESM.zip › Figure 4H.xlsx]

## Sheet: Sheet1
			Ctrl	CCND2E1-sg1	CCND2E1-sg2	CCND2E1-sg3		Ctrl	CCND2E2-sg1	CCND2E2-sg2	CCND2E2-sg3
			1.14691	0.804661	0.800854	0.731434		0.944174	0.767448	0.793513	0.380078
			0.895244	0.667836	0.599509	0.522794		1.02717	0.734642	0.790811	0.53199
			0.973937	0.653466	0.590298	0.522541		1.03111	0.687332	0.705211	0.596542
