# Supplementary material for: Viral oncogene EBNALP regulates YY1 DNA binding and alters host 3D genome organization
Source: EMBO Rep. 2025 Jan 2;26(3):810–35. doi: 10.1038/s44319-024-00357-6 (PMC11811279; doi:10.1038/s44319-024-00357-6)
Supplement: Supplementary file 6 — Source data Fig. 4 [file 44319_2024_357_MOESM6_ESM.zip › Figure 4E.xlsx]

## Sheet: Sheet1
			Ctrl			DPF2KO
			Rep1	Rep2	Rep3	Rep1	Rep2	Rep3
		IgG	0.00950403	0.000850851	0.000791637	0.0143212	0.000872472	0.000620553
		LMNAP1	0.091234	0.0650458	0.0720692	0.0229957	0.0320779	0.00788386
		IgG	0.000532132	0.000489569	0.00471522	0.000447421	0.000300848	0.00518493
		LMNAP2	0.216133	0.166168	0.209548	0.0455457	0.0566838	0.0287636
