# Supplementary material for: Viral oncogene EBNALP regulates YY1 DNA binding and alters host 3D genome organization
Source: EMBO Rep. 2025 Jan 2;26(3):810–35. doi: 10.1038/s44319-024-00357-6 (PMC11811279; doi:10.1038/s44319-024-00357-6)
Supplement: Supplementary file 7 — EV Figures Source Data [file 44319_2024_357_MOESM7_ESM.zip]

Archive with 13 entries (10 files):
- EV figure 1/
- EV figure 1/Figure EV1 B.xlsx
- EV figure 1/Figure EV1 C.pptx
- EV figure 1/Figure EV1 D.xlsx
- EV figure 1/Figure EV1 E.xlsx
- EV figure 1/Figure EV1 I.xlsx
- EV figure 4/
- EV figure 4/Figure EV4 A.xlsx
- EV figure 4/Figure EV4 B.pptx
- EV figure 2/
- EV figure 2/Figure EV2 C.xlsx
- EV figure 2/Figure EV2 E.pptx
- EV figure 2/Figure EV2 F.xlsx
