# Supplementary material for: Viral oncogene EBNALP regulates YY1 DNA binding and alters host 3D genome organization
Source: EMBO Rep. 2025 Jan 2;26(3):810–35. doi: 10.1038/s44319-024-00357-6 (PMC11811279; doi:10.1038/s44319-024-00357-6)
Supplement: Supplementary file 7 — EV Figures Source Data [file 44319_2024_357_MOESM7_ESM.zip › EV figure 1/Figure EV1 B.xlsx]

## Sheet: Sheet1
				EV_1B	GFP positivity	Naïve B (Background)	WT	LPKO
						2.2	80.3	82.4
						2.5	80.2	82.3
						1.9	88.8	94.3
