# Supplementary material for: Viral oncogene EBNALP regulates YY1 DNA binding and alters host 3D genome organization
Source: EMBO Rep. 2025 Jan 2;26(3):810–35. doi: 10.1038/s44319-024-00357-6 (PMC11811279; doi:10.1038/s44319-024-00357-6)
Supplement: Supplementary file 7 — EV Figures Source Data [file 44319_2024_357_MOESM7_ESM.zip › EV figure 1/Figure EV1 D.xlsx]

## Sheet: Sheet1
				EV1_D		LPKO	WT
					SubG1	3.79	4.97
					G0/G1	90.6	89.6
					S	4.96	4.45
					G2/M	0.087	0.056
