# Supplementary material for: Viral oncogene EBNALP regulates YY1 DNA binding and alters host 3D genome organization
Source: EMBO Rep. 2025 Jan 2;26(3):810–35. doi: 10.1038/s44319-024-00357-6 (PMC11811279; doi:10.1038/s44319-024-00357-6)
Supplement: Supplementary file 7 — EV Figures Source Data [file 44319_2024_357_MOESM7_ESM.zip › EV figure 1/Figure EV1 E.xlsx]

## Sheet: Sheet1
		EV_1E	WT						LP_KO
			Rep1	Rep2	Rep3	Rep4	Rep5	Rep6	Rep1	Rep2	Rep3	Rep4	Rep5	Rep6
		0	1	1	1	1	1	1	1	1	1	1	1	1
		2	0.546133	0.468453	0.577438	0.540322	0.519994	0.555781	0.480417	0.699603	0.539272	0.581558	0.70519	0.479901
		3	0.579041	0.578162	0.436282	0.587619	0.516716	0.524808	0.551861	0.364467	0.266882	0.397415	0.381099	0.307986
		5	2.48567	2.39226	1.95718	2.48037	2.2257	2.03436	0.595264	0.515523	0.424517	0.527169	0.489965	0.468483
		6	3.60134	3.307	2.5651	3.16647	3.01547	2.70134	0.479277	0.407078	0.350153	0.45775	0.421451	0.325034
		8	6.47057	6.39222	6.68441	6.02501	6.29261	6.04194	0.0982967	0.103051	0.0961463	0.106772	0.0940397	0.0877951
		14	45.7171	39.2159	40.3218	34.6473	36.1815	29.2408	0.00304705	0.00093048	0.000962331	0.000953009	0.000833375	0.00111265
		22	610.499	640.281	644.315	645.787	559.416	664.324	0.00121636	0.000216956	8.56722e-05	0.00680233	0.00564622	0.0081873
