# Supplementary material for: Viral oncogene EBNALP regulates YY1 DNA binding and alters host 3D genome organization
Source: EMBO Rep. 2025 Jan 2;26(3):810–35. doi: 10.1038/s44319-024-00357-6 (PMC11811279; doi:10.1038/s44319-024-00357-6)
Supplement: Supplementary file 7 — EV Figures Source Data [file 44319_2024_357_MOESM7_ESM.zip › EV figure 1/Figure EV1 I.xlsx]

## Sheet: Sheet1
		EV1_I	Mir155HG				PIK3R5
				WT	LPKO			WT	LPKO
			Rep1	1.09058	0.299221		Rep1	0.842864	0.303684
			Rep2	1.01233	0.332885		Rep2	1.24336	0.318711
			Rep3	0.905782	0.26969		Rep3	0.954211	0.278179
