# Supplementary material for: Viral oncogene EBNALP regulates YY1 DNA binding and alters host 3D genome organization
Source: EMBO Rep. 2025 Jan 2;26(3):810–35. doi: 10.1038/s44319-024-00357-6 (PMC11811279; doi:10.1038/s44319-024-00357-6)
Supplement: Supplementary file 7 — EV Figures Source Data [file 44319_2024_357_MOESM7_ESM.zip › EV figure 4/Figure EV4 A.xlsx]

## Sheet: Sheet1
			WT-1	WT-2	WT-3	LPKO-1	LPKO-2	LPKO-3
		CASP1	0.295513	0.302259	0.31311	0.952895	1.03577	1.01133
		CASP5	0.204984	0.261528	0.0262343	0.906885	1.05709	1.03603
		CXCR5	0.0595804	0.0434375	0.0348583	0.933877	1.02976	1.03636
