# Supplementary material for: Viral oncogene EBNALP regulates YY1 DNA binding and alters host 3D genome organization
Source: EMBO Rep. 2025 Jan 2;26(3):810–35. doi: 10.1038/s44319-024-00357-6 (PMC11811279; doi:10.1038/s44319-024-00357-6)
Supplement: Supplementary file 7 — EV Figures Source Data [file 44319_2024_357_MOESM7_ESM.zip › EV figure 2/Figure EV2 C.xlsx]

## Sheet: Sheet1
						Gene	Construct.Barcode	P3HR1.Average	GM12878.Average	Avana.Input	P3HR1.STDEV	GM12878.STDEV
						CCND2 guide 1	ACCTACCTCCAGCATCCAGG	3.22284	0.072477	4.07027	0.365793	0.0836908
						CCND2 guide 2	CGAGGTGGACCCGGTCCGCA	1.98573	0.120863	3.04779	0.199251	0.0617487
						CCND2 guide 3	GTAAATGCACAGCTTCTCCG	4.98254	0.102586	4.59959	0.348801	0.0833798
						CCND2 guide 4	TGAGCAGGTTCTGCAGGACG	2.64899	0.201539	2.59838	0.734334	0.138878
