# Supplementary material for: Viral oncogene EBNALP regulates YY1 DNA binding and alters host 3D genome organization
Source: EMBO Rep. 2025 Jan 2;26(3):810–35. doi: 10.1038/s44319-024-00357-6 (PMC11811279; doi:10.1038/s44319-024-00357-6)
Supplement: Supplementary file 7 — EV Figures Source Data [file 44319_2024_357_MOESM7_ESM.zip › EV figure 2/Figure EV2 F.xlsx]

## Sheet: Sheet1
		EV2_F		WT						YY1sg
				Rep1	Rep2	Rep3				Rep1	Rep2	Rep3
			Day 4	0.930384	1.03878	1.03084			Day 4	0.830017	0.977432	1.06257
			Day 6	1.51043	1.82123	1.88646			Day 6	0.505294	0.605193	0.525994
